# Supplementary material for: Education protects against coronary heart disease and stroke independently of cognitive function: evidence from Mendelian randomization
Source: Int J Epidemiol. 2019 Sep 28;48(5):1468–77. doi: 10.1093/ije/dyz200 (PMC6857750; doi:10.1093/ije/dyz200)
Supplement: dyz200_Supplementary_Data [file dyz200_supplementary_data.zip]

Archive with 3 entries (2 files):
- dyz200-Suppl_data/
- dyz200-Suppl_data/Supplementary_Table.xlsx
- dyz200-Suppl_data/Supplementary_Figures.docx
