# Supplementary material for: Education protects against coronary heart disease and stroke independently of cognitive function: evidence from Mendelian randomization
Source: Int J Epidemiol. 2019 Sep 28;48(5):1468–77. doi: 10.1093/ije/dyz200 (PMC6857750; doi:10.1093/ije/dyz200)
Supplement: dyz200_Supplementary_Data [file dyz200_supplementary_data.zip › dyz200-Suppl_data/Supplementary_Table.xlsx]

## Sheet: S1
Supplementary Table 1. Mapping of International Standard Classification of Education (ISCED) scores to years spent in education.
ISCED score	Years in education
0	1
1	7
2	10
3	13
4	15
5	19
6	22

## Sheet: S2
Supplementary Table 2. All 625 instrument SNPs used for educational attainment, excluding 23andMe participants from Lee et al (1). SNP: single-nucleotide polymorphism; R²: variance in exposure explained by each SNP, calculated as: R²=2*Effect^2*EAF*(1-EAF)/[2*Effect^2*EAF*(1-EAF)+ SE^2*2*N*EAF*(1-EAF)] (2), where EAF is the Allele 1 frequency, SE is the standard error and N is the sample size. F-…
(1) Lee JJ, Wedow R, Okbay A, Kong E, Maghzian O, Zacher M, et al. Gene discovery and polygenic prediction from a genome-wide association study of educational attainment in 1.1 million individuals. Nat Genet. Nature Publishing Group; 2018 Aug 23;50(8):1112–21. (2) Palmer TM, Lawlor DA, Harbord RM, Sheehan NA, Tobias JH, Timpson NJ, et al. Using multiple genetic variants as instrumental variables …
SNP	Chromosome	Allele 1	Allele 2	Allele 1 frequency	Effect	Standard Error	P value	R²	F statistic
rs13090388	3	C	T	0.6905	-0.02852	0.00184	4.29e-54	0.000313403	240.249
rs7029718	9	G	A	0.5646	-0.02439	0.00174	1.85e-44	0.000256324	196.483
rs9372625	6	A	G	0.4133	0.02383	0.00176	6.76e-42	0.000239163	183.325
rs7627910	3	C	T	0.5034	-0.0218	0.00171	2.4e-37	0.000212033	162.525
rs1334297	13	A	G	0.784	0.02449	0.00192	3.06e-37	0.000212255	162.695
rs4700393	5	G	A	0.5289	0.02086	0.0017	1.51e-34	0.000196436	150.567
rs11123818	2	G	A	0.6054	-0.02081	0.00175	1.72e-32	0.000184486	141.406
rs34316	5	C	A	0.5799	-0.02016	0.00177	3.35e-30	0.000169253	129.728
rs10773002	12	T	A	0.7211	-0.02191	0.00197	8.68e-29	0.000161383	123.695
rs9964724	18	C	T	0.3401	-0.01978	0.00183	2.66e-27	0.000152426	116.829
rs3747631	1	G	C	0.7721	-0.02207	0.00208	2.97e-26	0.000146889	112.584
rs1620977	1	G	A	0.6905	-0.02046	0.00195	1.14e-25	0.000143633	110.088
rs2819336	1	T	C	0.3384	0.01828	0.00177	5.46e-25	0.000139162	106.661
rs11678980	2	G	A	0.5544	0.01744	0.00172	4.29e-24	0.000134139	102.81
rs10189857	2	G	A	0.4184	-0.01725	0.00171	6.7e-24	0.000132771	101.762
rs1008078	1	T	C	0.4099	-0.01738	0.00173	1.2e-23	0.000131682	100.927
rs73344830	10	G	A	0.602	-0.0172	0.00172	1.95e-23	0.000130473	99.9997
rs4787457	16	G	A	0.3146	-0.01741	0.00176	3.73e-23	0.000127671	97.8523
rs1689510	12	G	C	0.6565	-0.01761	0.0018	1.4e-22	0.000124881	95.7134
rs1566085	8	T	G	0.5697	0.01645	0.00171	6.9e-22	0.000120743	92.5419
rs10963297	9	G	C	0.2517	0.01904	0.00198	7.36e-22	0.00012065	92.4703
rs11191264	10	A	T	0.8078	0.0201	0.00212	2.04e-21	0.000117286	89.8916
rs1455350	2	T	A	0.5289	0.01614	0.0017	2.61e-21	0.000117607	90.138
rs112634398	3	G	A	0.05102	-0.03791	0.00403	4.97e-21	0.000115458	88.4904
rs10191758	2	A	G	0.619	-0.01631	0.00175	9.6e-21	0.000113333	86.8622
rs12142193	1	C	G	0.05782	0.03395	0.0037	4.25e-20	0.000109851	84.1928
rs17598137	3	C	A	0.8963	0.02562	0.0028	5.69e-20	0.000109237	83.7223
rs1391438	4	T	C	0.3146	0.0167	0.00183	5.79e-20	0.000108657	83.2779
rs1806415	6	G	C	0.2789	-0.01678	0.00185	1.03e-19	0.000107342	82.2696
rs513862	1	T	A	0.7194	0.01828	0.00202	1.57e-19	0.000106851	81.8933
rs79265434	7	A	G	0.8827	-0.02331	0.00262	6.08e-19	0.000103279	79.1555
rs4382592	9	T	G	0.301	-0.01636	0.00185	1.01e-18	0.000102036	78.2027
rs7924036	10	T	G	0.5391	0.01501	0.0017	1.07e-18	0.000101717	77.9583
rs176218	14	G	T	0.7993	-0.01883	0.00215	1.85e-18	0.000100082	76.7048
rs9616906	22	G	A	0.5765	-0.01497	0.00172	2.92e-18	9.8837e-05	75.7505
rs6890611	5	G	T	0.6395	-0.01513	0.00174	3.45e-18	9.86534e-05	75.6098
rs6557171	6	C	T	0.7245	0.01567	0.00181	4.15e-18	9.77944e-05	74.9514
rs66568921	3	G	T	0.3639	0.01565	0.00182	7.49e-18	9.64761e-05	73.9409
rs1892417	1	C	T	0.2279	-0.01732	0.00202	1.12e-17	9.59239e-05	73.5177
rs74998289	17	T	G	0.7602	0.01821	0.00213	1.31e-17	9.53663e-05	73.0903
rs35417702	7	C	T	0.4235	0.01445	0.0017	1.93e-17	9.42698e-05	72.2498
rs1618725	18	T	C	0.5204	0.01477	0.00174	2.22e-17	9.4015e-05	72.0545
rs11601122	11	G	A	0.1497	-0.01947	0.0023	2.24e-17	9.34999e-05	71.6597
rs10765775	11	A	G	0.3963	0.01488	0.00176	2.62e-17	9.32644e-05	71.4792
rs12375949	9	T	C	0.4303	-0.01447	0.00172	3.31e-17	9.23455e-05	70.7749
rs9425090	1	A	G	0.1752	-0.01752	0.00209	5.39e-17	9.16878e-05	70.2707
rs62444881	7	C	T	0.8095	-0.01815	0.00217	5.79e-17	9.12788e-05	69.9572
rs62166492	2	A	G	0.91327	0.02846	0.0034	6.03e-17	9.14214e-05	70.0666
rs9349956	6	A	C	0.7602	-0.01881	0.00225	6.28e-17	9.11903e-05	69.8894
rs3897821	1	A	G	0.6497	0.01502	0.0018	8.25e-17	9.08513e-05	69.6296
rs2179152	6	C	T	0.6429	0.01455	0.00176	1.21e-16	8.91739e-05	68.3439
rs12643771	4	C	T	0.6888	-0.01518	0.00184	1.61e-16	8.88066e-05	68.0623
rs55736314	3	C	G	0.5833	-0.01431	0.00174	1.63e-16	8.82507e-05	67.6363
rs2043007	2	C	T	0.4796	-0.01407	0.00171	1.83e-16	8.83351e-05	67.701
rs2725370	8	T	C	0.2891	-0.01536	0.00187	1.97e-16	8.80312e-05	67.468
rs74320437	5	C	T	0.784	0.01735	0.00211	2.03e-16	8.82209e-05	67.6134
rs12468040	2	G	T	0.6037	-0.01432	0.00175	2.46e-16	8.7367e-05	66.959
rs72828517	6	C	T	0.1412	0.01836	0.00224	2.83e-16	8.76571e-05	67.1813
rs28710896	14	C	G	0.1497	-0.02006	0.00246	3.85e-16	8.6762e-05	66.4952
rs406413	5	A	T	0.7891	0.01695	0.00209	4.84e-16	8.58194e-05	65.7727
rs10875121	1	G	C	0.1429	-0.01834	0.00226	5.53e-16	8.59251e-05	65.8538
rs2245901	2	A	G	0.4065	-0.01403	0.00174	6.26e-16	8.48312e-05	65.0153
rs71413877	2	A	G	0.03912	0.03517	0.00436	7.43e-16	8.49006e-05	65.0685
rs1054442	12	C	A	0.3282	0.01426	0.00177	8.42e-16	8.46899e-05	64.907
rs1964927	21	G	A	0.6378	-0.01423	0.00177	9.9e-16	8.43339e-05	64.6342
rs8020034	14	G	A	0.7942	-0.01782	0.00223	1.17e-15	8.33192e-05	63.8564
rs2971970	7	T	G	0.2279	-0.01654	0.00207	1.25e-15	8.33048e-05	63.8453
rs62184480	2	T	C	0.2449	-0.01528	0.00191	1.28e-15	8.35063e-05	63.9998
rs56391344	15	A	G	0.2381	0.01571	0.00197	1.34e-15	8.29773e-05	63.5944
rs6493265	15	C	T	0.6105	0.01385	0.00174	1.7e-15	8.26686e-05	63.3578
rs7788620	7	G	A	0.25	-0.01635	0.00206	1.84e-15	8.21942e-05	62.9941
rs363096	4	C	T	0.5748	0.01363	0.00172	2.04e-15	8.1936e-05	62.7962
rs13141210	4	C	T	0.4915	-0.01361	0.00172	2.26e-15	8.16958e-05	62.6121
rs2545798	5	T	A	0.5051	0.01346	0.00171	3.11e-15	8.08423e-05	61.9579
rs10810099	9	A	G	0.2823	-0.015	0.0019	3.31e-15	8.13234e-05	62.3267
rs1043209	14	A	G	0.619	0.01364	0.00174	4.22e-15	8.01809e-05	61.451
rs55771711	10	C	G	0.2279	0.01555	0.00199	5.41e-15	7.96702e-05	61.0595
rs324885	5	C	A	0.5102	-0.01328	0.0017	6.34e-15	7.96232e-05	61.0235
rs2347526	4	T	C	0.3622	-0.01395	0.00179	6.84e-15	7.92471e-05	60.7353
rs635754	1	A	G	0.5306	0.0134	0.00173	8.01e-15	7.82815e-05	59.9952
rs13010288	2	G	T	0.8759	-0.01953	0.00252	1.04e-14	7.83691e-05	60.0623
rs3026996	1	A	C	0.716	0.01537	0.00199	1.05e-14	7.78365e-05	59.6541
rs35309068	12	G	T	0.466	0.01321	0.00171	1.15e-14	7.78673e-05	59.6777
rs1569092	1	A	G	0.182	0.01807	0.00234	1.16e-14	7.78084e-05	59.6326
rs613872	18	G	T	0.1718	0.0175	0.00227	1.2e-14	7.75472e-05	59.4324
rs17489649	5	A	G	0.6735	0.0139	0.00181	1.57e-14	7.69511e-05	58.9755
rs75654367	3	T	C	0.1003	-0.02573	0.00336	1.75e-14	7.65144e-05	58.6408
rs4757957	11	C	G	0.6514	0.0141	0.00184	1.81e-14	7.66205e-05	58.7221
rs6702487	1	T	C	0.5153	0.01298	0.0017	2.3e-14	7.60666e-05	58.2976
rs11082975	18	G	C	0.585	0.01309	0.00172	2.52e-14	7.55728e-05	57.919
rs115000530	3	T	A	0.06122	0.02892	0.00381	3.3e-14	7.51778e-05	57.6163
rs10215082	7	A	G	0.4388	-0.01303	0.00172	3.33e-14	7.48816e-05	57.3893
rs76076331	2	C	T	0.869	-0.01873	0.00248	4.4e-14	7.44244e-05	57.0389
rs9616947	22	T	C	0.3537	-0.0133	0.00177	4.87e-14	7.36717e-05	56.4619
rs72829857	6	G	A	0.2449	0.01516	0.00202	5.39e-14	7.34919e-05	56.3241
rs72624911	3	T	C	0.03061	0.03137	0.00419	6.85e-14	7.31383e-05	56.0531
rs9467773	6	G	A	0.4286	-0.01274	0.0017	7.21e-14	7.32799e-05	56.1617
rs998887	4	A	C	0.4898	0.01272	0.0017	7.42e-14	7.305e-05	55.9855
rs10496091	2	G	A	0.7109	0.01403	0.00188	7.47e-14	7.26681e-05	55.6927
rs2284872	2	G	A	0.6905	-0.01358	0.00183	1e-13	7.18525e-05	55.0676
rs2998315	14	G	A	0.5782	0.01269	0.00171	1.12e-13	7.18581e-05	55.0719
rs7655104	4	T	G	0.2908	0.01385	0.00187	1.44e-13	7.15749e-05	54.8549
rs72771860	5	T	G	0.05782	-0.02656	0.0036	1.59e-13	7.10225e-05	54.4315
rs11657342	17	A	G	0.3554	0.01404	0.00191	1.94e-13	7.05038e-05	54.0339
rs790647	10	C	A	0.7653	0.01482	0.00202	2.17e-13	7.02326e-05	53.8261
rs12134151	1	C	G	0.5221	-0.01245	0.0017	2.42e-13	6.9982e-05	53.6339
rs36083520	4	C	T	0.1667	0.01629	0.00223	2.6e-13	6.9627e-05	53.3619
rs2616845	9	G	C	0.2398	-0.01356	0.00186	2.99e-13	6.93488e-05	53.1487
rs27220	5	A	G	0.3554	-0.01291	0.00177	3.37e-13	6.94147e-05	53.1992
rs4810227	20	A	G	0.6344	0.01272	0.00175	3.57e-13	6.89356e-05	52.832
rs35475880	3	G	T	0.8163	0.01511	0.00208	3.8e-13	6.8857e-05	52.7717
rs66671632	8	C	T	0.8724	0.01838	0.00254	4.59e-13	6.83234e-05	52.3628
rs4073894	7	A	G	0.1769	0.01524	0.00211	5.4e-13	6.80693e-05	52.168
rs59123361	1	A	G	0.1054	-0.02094	0.00291	5.87e-13	6.75637e-05	51.7805
rs4726070	7	G	A	0.3793	-0.01251	0.00174	5.95e-13	6.7447e-05	51.691
rs728054	7	G	A	0.6378	0.01274	0.00177	6.65e-13	6.75987e-05	51.8073
rs17425572	9	G	A	0.5425	-0.01224	0.0017	6.89e-13	6.76412e-05	51.8399
rs79269403	3	G	A	0.7772	-0.01447	0.00204	1.17e-12	6.56484e-05	50.3125
rs281219	15	G	A	0.7993	-0.01471	0.00207	1.28e-12	6.58919e-05	50.4991
rs2067854	14	A	G	0.182	0.01477	0.00209	1.38e-12	6.51652e-05	49.9422
rs17568389	7	A	T	0.4966	0.01201	0.0017	1.53e-12	6.51232e-05	49.9099
rs3812281	7	C	T	0.4133	-0.01228	0.00174	1.58e-12	6.49899e-05	49.8078
rs13422673	2	C	T	0.5153	0.01201	0.0017	1.74e-12	6.51232e-05	49.9099
rs17598675	4	C	T	0.5187	0.01199	0.0017	1.75e-12	6.49065e-05	49.7438
rs11081529	18	T	C	0.7432	0.01311	0.00186	1.82e-12	6.48227e-05	49.6796
rs11871429	17	A	G	0.7959	0.01425	0.00202	1.92e-12	6.49343e-05	49.7652
rs1584469	5	T	C	0.3112	-0.01303	0.00185	2.1e-12	6.47281e-05	49.6071
rs1837140	2	A	C	0.1939	0.01583	0.00225	2.12e-12	6.45869e-05	49.4989
rs2297600	1	G	T	0.1497	-0.01569	0.00223	2.16e-12	6.45928e-05	49.5034
rs35532491	22	T	A	0.1071	0.02007	0.00286	2.42e-12	6.42555e-05	49.2449
rs11774212	8	T	C	0.4762	0.01196	0.00171	2.74e-12	6.3829e-05	48.918
rs17563464	5	A	C	0.2041	-0.01477	0.00212	2.89e-12	6.33341e-05	48.5387
rs71415374	2	T	C	0.05952	0.02142	0.00307	2.93e-12	6.352e-05	48.6812
rs77702622	8	A	G	0.07653	-0.02447	0.00351	2.99e-12	6.34164e-05	48.6018
rs2570497	2	C	T	0.3265	0.01233	0.00177	3.03e-12	6.33181e-05	48.5264
rs6805241	3	C	T	0.1973	-0.01413	0.00203	3.09e-12	6.3218e-05	48.4497
rs969512	4	T	A	0.2959	0.01249	0.00179	3.22e-12	6.35283e-05	48.6875
rs1596747	2	G	A	0.4796	-0.01182	0.0017	3.42e-12	6.30791e-05	48.3433
rs6731373	2	G	A	0.6633	0.01256	0.00181	3.47e-12	6.28305e-05	48.1527
rs10098073	8	A	C	0.5	-0.01185	0.00171	3.71e-12	6.26604e-05	48.0223
rs6442126	3	T	A	0.3418	0.01263	0.00182	3.81e-12	6.28365e-05	48.1574
rs11635092	15	A	G	0.3639	-0.01231	0.00177	3.89e-12	6.31129e-05	48.3691
rs6867851	5	C	G	0.4235	-0.012	0.00173	3.97e-12	6.27796e-05	48.1137
rs7920624	10	T	A	0.4932	-0.01181	0.0017	3.97e-12	6.29724e-05	48.2615
rs6666119	1	A	G	0.7024	-0.01269	0.00183	4.16e-12	6.27436e-05	48.0861
rs8098552	18	A	C	0.148	-0.01617	0.00233	4.22e-12	6.2843e-05	48.1623
rs2964197	5	T	C	0.5	0.01177	0.0017	4.7e-12	6.25466e-05	47.9351
rs1051474	9	T	C	0.7262	-0.01301	0.00188	4.86e-12	6.24867e-05	47.8892
rs9536961	13	A	G	0.6105	-0.01242	0.0018	4.96e-12	6.21222e-05	47.6099
rs4352658	6	T	C	0.09014	-0.0212	0.00308	5.55e-12	6.18186e-05	47.3772
rs72821169	2	C	T	0.94898	0.02427	0.00352	5.74e-12	6.20302e-05	47.5393
rs339054	7	G	T	0.5221	0.0117	0.0017	5.9e-12	6.18049e-05	47.3667
rs6954	1	T	C	0.4116	-0.012	0.00174	5.94e-12	6.20601e-05	47.5623
rs7526112	1	T	G	0.6429	0.01215	0.00177	6.1e-12	6.1483e-05	47.12
rs9936270	16	T	C	0.3078	-0.0136	0.00198	6.43e-12	6.15597e-05	47.1787
rs145489304	1	A	T	0.04252	0.02896	0.00423	7.2e-12	6.11597e-05	46.8722
rs9882532	3	C	T	0.3639	-0.01208	0.00177	8.17e-12	6.07766e-05	46.5786
rs13155750	5	G	A	0.2347	0.01377	0.00202	8.28e-12	6.06338e-05	46.4691
rs76878669	11	C	G	0.7466	0.01399	0.00205	8.67e-12	6.07683e-05	46.5722
rs4877516	9	T	A	0.551	0.01163	0.00171	1.02e-11	6.03555e-05	46.2558
rs175325	20	A	T	0.5816	-0.01179	0.00174	1.11e-11	5.99072e-05	45.9122
rs10984445	9	G	A	0.5374	-0.01158	0.00171	1.17e-11	5.98377e-05	45.8589
rs35039375	1	G	A	0.09354	-0.01983	0.00293	1.22e-11	5.97668e-05	45.8046
rs301800	1	T	C	0.1803	0.01516	0.00224	1.33e-11	5.97657e-05	45.8038
rs362307	4	C	T	0.93707	0.02171	0.00321	1.39e-11	5.96842e-05	45.7413
rs12170452	22	G	A	0.5629	-0.01153	0.00171	1.4e-11	5.93221e-05	45.4638
rs10862376	12	T	A	0.8639	-0.01616	0.00239	1.4e-11	5.96536e-05	45.7178
rs2287838	19	A	G	0.534	-0.01152	0.00171	1.53e-11	5.92192e-05	45.3849
rs10490175	2	A	G	0.1769	-0.01465	0.00217	1.53e-11	5.94711e-05	45.5779
rs6774533	3	T	C	0.6905	0.0126	0.00187	1.73e-11	5.9239e-05	45.4001
rs401687	12	G	C	0.5442	-0.01144	0.0017	1.86e-11	5.90887e-05	45.2849
rs356999	2	A	G	0.3605	-0.01171	0.00175	2.01e-11	5.84236e-05	44.7751
rs1106090	2	A	G	0.6259	0.01173	0.00175	2.09e-11	5.86233e-05	44.9282
rs7977614	12	G	A	0.3078	0.01325	0.00198	2.09e-11	5.84321e-05	44.7817
rs12602286	17	T	G	0.8861	0.01701	0.00255	2.37e-11	5.80602e-05	44.4966
rs16995054	20	C	T	0.7993	0.0139	0.00208	2.52e-11	5.82711e-05	44.6583
rs17565975	11	A	G	0.5306	-0.01142	0.00171	2.56e-11	5.81956e-05	44.6004
rs7575637	2	A	G	0.4779	0.01136	0.00171	2.86e-11	5.75858e-05	44.133
rs11646221	16	T	G	0.5646	0.01144	0.00172	3.01e-11	5.77226e-05	44.2379
rs9771228	7	T	C	0.6735	0.01182	0.00178	3.07e-11	5.75368e-05	44.0955
rs10266047	7	G	C	0.449	0.01132	0.00171	3.27e-11	5.7181e-05	43.8227
rs17048855	3	A	G	0.3248	0.01184	0.00179	3.27e-11	5.70884e-05	43.7518
rs62247449	3	C	G	0.4235	0.01137	0.00171	3.31e-11	5.76872e-05	44.2107
rs11690905	2	A	G	0.6139	-0.01178	0.00178	3.58e-11	5.71481e-05	43.7975
rs10456918	6	A	C	0.818	-0.01485	0.00224	3.67e-11	5.73466e-05	43.9497
rs9938678	16	A	T	0.7568	-0.01355	0.00205	4.12e-11	5.70062e-05	43.6888
rs13318986	3	G	A	0.6497	-0.01193	0.00181	4.15e-11	5.66859e-05	43.4433
rs1143770	11	C	T	0.4082	-0.01136	0.00172	4.31e-11	5.69181e-05	43.6213
rs72693550	9	C	A	0.8759	0.01542	0.00234	4.57e-11	5.66615e-05	43.4246
rs9933256	16	A	G	0.5918	0.01134	0.00172	4.57e-11	5.67179e-05	43.4678
rs7786263	7	C	G	0.8673	0.01688	0.00256	4.65e-11	5.67304e-05	43.4774
rs11694904	2	T	C	0.3384	0.01215	0.00185	4.78e-11	5.62808e-05	43.1328
rs28513670	15	G	A	0.1531	0.01477	0.00225	5.06e-11	5.62273e-05	43.0918
rs4977885	9	G	A	0.6259	0.01154	0.00176	5.12e-11	5.60967e-05	42.9918
rs966221	5	A	G	0.3929	-0.01132	0.00173	5.78e-11	5.58666e-05	42.8154
rs8008382	14	T	C	0.3129	-0.01208	0.00185	6.12e-11	5.56342e-05	42.6373
rs2406253	7	G	A	0.2024	-0.01411	0.00216	6.4e-11	5.56798e-05	42.6722
rs56194430	5	T	C	0.1752	-0.01514	0.00232	6.65e-11	5.55683e-05	42.5868
rs12515541	5	G	T	0.4082	0.01135	0.00174	6.95e-11	5.55194e-05	42.5493
rs7233920	18	A	G	0.216	-0.01315	0.00202	7.13e-11	5.52969e-05	42.3787
rs9436866	1	C	A	0.09524	0.01882	0.00289	7.45e-11	5.53344e-05	42.4075
rs6123924	20	A	G	0.8401	0.01528	0.00235	7.55e-11	5.51649e-05	42.2776
rs6421926	5	T	C	0.3452	-0.01181	0.00182	7.84e-11	5.49426e-05	42.1072
rs66641143	2	T	C	0.02551	-0.03162	0.00486	8.04e-11	5.52335e-05	42.3302
rs1430204	5	T	C	0.7908	-0.01364	0.0021	8.25e-11	5.5048e-05	42.188
rs9527662	13	T	A	0.5357	-0.01122	0.00173	8.41e-11	5.48839e-05	42.0622
rs62179650	2	A	G	0.2908	0.01233	0.0019	8.51e-11	5.49504e-05	42.1132
rs17551064	7	G	A	0.1599	-0.01493	0.0023	8.62e-11	5.49814e-05	42.1369
rs11732657	4	A	G	0.7007	-0.01274	0.00197	9.54e-11	5.45706e-05	41.822
rs10060023	5	C	T	0.6378	-0.01178	0.00182	9.59e-11	5.46638e-05	41.8935
rs4142529	6	T	C	0.1207	-0.01721	0.00266	9.66e-11	5.46198e-05	41.8598
rs2923431	8	C	G	0.6446	0.0114	0.00176	9.84e-11	5.4744e-05	41.955
rs2302761	17	T	C	0.1905	0.01354	0.00209	1e-10	5.47642e-05	41.9704
rs74944275	5	C	T	0.97109	-0.02739	0.00424	1.02e-10	5.44508e-05	41.7303
rs12926704	16	A	G	0.08503	-0.01737	0.00269	1.03e-10	5.4406e-05	41.696
rs693563	8	G	C	0.6276	-0.01123	0.00174	1.03e-10	5.43517e-05	41.6543
rs79294227	6	T	C	0.07993	-0.01955	0.00303	1.07e-10	5.43201e-05	41.6301
rs9289300	3	T	C	0.8163	-0.01512	0.00234	1.1e-10	5.44783e-05	41.7514
rs1035578	16	A	G	0.5663	-0.01093	0.0017	1.33e-10	5.3938e-05	41.3372
rs2052285	16	A	G	0.5765	0.01123	0.00175	1.34e-10	5.37323e-05	41.1796
rs192436652	19	C	T	0.97789	0.03497	0.00545	1.35e-10	5.37218e-05	41.1715
rs9342482	6	T	G	0.2908	0.01264	0.00197	1.36e-10	5.37173e-05	41.1681
rs9267658	6	T	C	0.1156	0.01535	0.00239	1.42e-10	5.38237e-05	41.2496
rs11019128	11	T	C	0.3912	-0.01123	0.00175	1.43e-10	5.37323e-05	41.1796
rs837080	8	C	T	0.4932	0.01092	0.0017	1.43e-10	5.38393e-05	41.2616
rs12764593	10	C	G	0.06122	0.02293	0.00358	1.53e-10	5.35297e-05	41.0243
rs5763431	22	T	C	0.5714	0.01125	0.00176	1.53e-10	5.33129e-05	40.8581
rs4652135	1	C	A	0.3231	-0.01219	0.0019	1.54e-10	5.37097e-05	41.1622
rs2256965	6	G	A	0.5425	-0.01128	0.00176	1.59e-10	5.35976e-05	41.0763
rs62177359	2	A	C	0.97789	-0.0304	0.00475	1.6e-10	5.34457e-05	40.9599
rs6573552	14	T	C	0.4728	-0.01086	0.0017	1.62e-10	5.32494e-05	40.8094
rs11663602	18	A	C	0.2568	-0.01213	0.0019	1.64e-10	5.31823e-05	40.758
rs2447535	8	A	G	0.2755	-0.01181	0.00185	1.69e-10	5.31752e-05	40.7526
rs4972400	2	G	A	0.648	-0.01156	0.00181	1.7e-10	5.32244e-05	40.7903
rs1291818	10	C	T	0.5153	-0.01085	0.0017	1.78e-10	5.31513e-05	40.7343
rs79523955	1	A	G	0.90476	0.01802	0.00283	1.87e-10	5.29041e-05	40.5448
rs6513959	20	A	G	0.7211	0.01177	0.00185	1.88e-10	5.28156e-05	40.477
rs79009682	5	G	A	0.96429	-0.03511	0.00552	1.98e-10	5.27881e-05	40.4559
rs67890737	2	C	A	0.6735	0.01141	0.00179	2.01e-10	5.30173e-05	40.6316
rs6719646	2	A	G	0.7007	0.01189	0.00187	2.02e-10	5.27513e-05	40.4277
rs736282	14	C	T	0.5153	-0.01082	0.0017	2.07e-10	5.28578e-05	40.5094
rs57016874	2	C	T	0.95238	-0.02902	0.00457	2.09e-10	5.26157e-05	40.3238
rs337637	4	G	A	0.6633	-0.01123	0.00177	2.11e-10	5.2525e-05	40.2543
rs268120	2	A	G	0.2466	0.01244	0.00196	2.13e-10	5.25632e-05	40.2835
rs9529119	13	C	G	0.1973	0.01295	0.00204	2.13e-10	5.25814e-05	40.2975
rs10887801	10	G	T	0.5629	-0.01087	0.00171	2.27e-10	5.27254e-05	40.4078
rs111852224	18	T	C	0.1582	0.01663	0.00262	2.34e-10	5.25696e-05	40.2885
rs6429082	1	C	T	0.5238	0.01078	0.0017	2.37e-10	5.24678e-05	40.2104
rs9556958	13	C	T	0.4711	0.0108	0.0017	2.38e-10	5.26626e-05	40.3598
rs137858393	1	G	A	0.05612	-0.02193	0.00346	2.38e-10	5.24177e-05	40.172
rs7803932	7	A	G	0.1565	0.0143	0.00226	2.44e-10	5.22406e-05	40.0363
rs4384309	10	G	A	0.5204	-0.0109	0.00172	2.52e-10	5.24021e-05	40.1601
rs11023749	11	A	G	0.6701	0.01132	0.0018	2.96e-10	5.16061e-05	39.55
rs7460106	8	C	T	0.2432	0.01286	0.00204	2.97e-10	5.18531e-05	39.7393
rs1558727	12	C	T	0.5153	0.01069	0.0017	3.09e-10	5.15954e-05	39.5418
rs17742342	2	C	A	0.2211	0.01351	0.00215	3.1e-10	5.15213e-05	39.485
rs76608582	19	C	A	0.95918	-0.02798	0.00445	3.11e-10	5.15856e-05	39.5343
rs9503598	6	A	G	0.4388	0.01079	0.00171	3.12e-10	5.19522e-05	39.8153
rs12332731	5	A	T	0.2024	0.01374	0.00218	3.12e-10	5.18339e-05	39.7246
rs17060737	13	C	T	0.3044	-0.01192	0.0019	3.18e-10	5.13569e-05	39.359
rs3895736	3	A	C	0.1599	0.01429	0.00227	3.24e-10	5.1709e-05	39.6289
rs31940	5	G	A	0.8656	-0.01548	0.00246	3.24e-10	5.16684e-05	39.5978
rs10994777	10	G	A	0.8605	-0.0146	0.00232	3.36e-10	5.16753e-05	39.603
rs144336753	8	A	G	0.02041	0.04038	0.00643	3.49e-10	5.14593e-05	39.4375
rs1245829	12	A	T	0.5476	-0.01083	0.00173	3.51e-10	5.1135e-05	39.1889
rs7796203	7	G	A	0.4745	0.01074	0.00171	3.6e-10	5.14718e-05	39.4471
rs4072062	9	C	T	0.3248	-0.0115	0.00183	3.62e-10	5.15284e-05	39.4905
rs13145650	4	C	T	0.09184	0.01918	0.00306	3.8e-10	5.12634e-05	39.2874
rs60483752	16	G	C	0.4184	-0.01078	0.00172	3.89e-10	5.12547e-05	39.2807
rs10057590	5	A	C	0.4983	0.01067	0.0017	3.89e-10	5.14025e-05	39.394
rs77702819	2	G	T	0.91667	-0.01863	0.00298	3.92e-10	5.09972e-05	39.0834
rs4839155	1	T	G	0.75	0.01251	0.002	3.94e-10	5.10515e-05	39.1249
rs2496482	14	C	T	0.585	-0.01109	0.00177	4.04e-10	5.12236e-05	39.2568
rs79798166	5	A	G	0.09864	0.01923	0.00308	4.11e-10	5.0864e-05	38.9813
rs62260764	3	C	G	0.2857	-0.01224	0.00196	4.11e-10	5.08867e-05	38.9986
rs13035874	2	A	G	0.3333	-0.01114	0.00178	4.34e-10	5.11074e-05	39.1678
rs1827540	5	G	A	0.466	-0.0106	0.0017	4.5e-10	5.07303e-05	38.8788
rs13010566	2	A	C	0.4388	-0.0106	0.0017	4.59e-10	5.07303e-05	38.8788
rs12290350	11	T	C	0.233	0.013	0.00209	4.7e-10	5.04833e-05	38.6895
rs36119825	7	G	A	0.5306	-0.01063	0.00171	4.82e-10	5.04229e-05	38.6432
rs2478208	13	C	G	0.5	-0.0106	0.0017	4.82e-10	5.07303e-05	38.8788
rs10460095	18	G	A	0.4133	0.01066	0.00171	4.87e-10	5.07079e-05	38.8616
rs61757207	16	G	A	0.01361	-0.04941	0.00795	5.09e-10	5.04022e-05	38.6273
rs77554090	3	T	C	0.07313	-0.02032	0.00327	5.12e-10	5.03855e-05	38.6145
rs1952183	14	G	A	0.4745	0.01055	0.0017	5.57e-10	5.02529e-05	38.5129
rs34485537	16	T	C	0.3895	0.01075	0.00173	5.67e-10	5.03824e-05	38.6121
rs73301698	12	A	G	0.2262	-0.01291	0.00208	5.81e-10	5.02666e-05	38.5234
rs12910487	15	T	C	0.2126	-0.0129	0.00208	5.99e-10	5.01888e-05	38.4637
rs4848924	2	A	C	0.7007	-0.01162	0.00188	6.03e-10	4.98483e-05	38.2028
rs6821231	4	C	T	0.733	0.01217	0.00197	6.06e-10	4.9797e-05	38.1634
rs2665668	2	G	A	0.3622	0.011	0.00178	6.4e-10	4.9831e-05	38.1895
rs62422686	6	C	G	0.3333	0.01162	0.00188	6.44e-10	4.98483e-05	38.2028
rs892612	5	C	A	0.8418	0.01464	0.00237	6.63e-10	4.97897e-05	38.1579
rs10940921	5	G	T	0.5697	-0.01089	0.00177	7e-10	4.93928e-05	37.8537
rs13147223	4	A	G	0.5969	0.01087	0.00176	7.09e-10	4.97723e-05	38.1446
rs13029509	2	A	G	0.4677	-0.01049	0.0017	7.17e-10	4.96829e-05	38.0761
rs10205801	2	A	G	0.5068	-0.01053	0.00171	7.17e-10	4.94787e-05	37.9196
rs7108020	11	C	A	0.3384	-0.01094	0.00178	7.35e-10	4.92889e-05	37.774
rs1427039	18	T	C	0.6667	0.01098	0.00178	7.66e-10	4.96499e-05	38.0508
rs7415014	1	A	G	0.5527	-0.01046	0.0017	7.75e-10	4.93992e-05	37.8586
rs10752262	10	C	T	0.6259	-0.01072	0.00174	7.8e-10	4.95274e-05	37.9568
rs2220926	18	T	C	0.415	-0.01055	0.00172	7.99e-10	4.90911e-05	37.6224
rs2034670	2	G	A	0.1616	-0.01312	0.00214	8.09e-10	4.9045e-05	37.5871
rs17126938	10	T	C	0.8793	-0.01536	0.0025	8.14e-10	4.92557e-05	37.7486
rs112806496	2	G	C	0.08503	0.0187	0.00305	8.28e-10	4.90499e-05	37.5909
rs115877304	5	C	T	0.97109	-0.02629	0.00428	8.28e-10	4.92321e-05	37.7305
rs1061801	6	A	G	0.1888	-0.01354	0.0022	8.34e-10	4.94249e-05	37.8783
rs12574281	11	A	C	0.6003	-0.01077	0.00176	8.85e-10	4.88608e-05	37.446
rs9914918	17	G	A	0.7177	-0.01155	0.00189	8.9e-10	4.87298e-05	37.3456
rs17428076	2	C	G	0.7585	0.01216	0.00198	8.9e-10	4.92143e-05	37.7169
rs1734392	2	A	G	0.2347	-0.01155	0.00188	9.01e-10	4.92496e-05	37.7439
rs12694681	2	G	T	0.2925	-0.01123	0.00183	9.06e-10	4.91373e-05	37.6579
rs7603132	2	G	A	0.8452	-0.01317	0.00215	9.17e-10	4.89609e-05	37.5226
rs2820314	1	A	C	0.6837	0.011	0.0018	9.34e-10	4.87298e-05	37.3456
rs4328757	3	T	C	0.6514	0.01067	0.00174	9.39e-10	4.90665e-05	37.6036
rs911149	20	C	T	0.7823	-0.01226	0.002	9.39e-10	4.90315e-05	37.5768
rs12712269	2	C	T	0.6344	0.01063	0.00174	9.51e-10	4.86993e-05	37.3222
rs3800546	6	G	C	0.2704	-0.01183	0.00194	9.73e-10	4.852e-05	37.1848
rs769662	4	A	G	0.3299	0.01072	0.00175	9.79e-10	4.8963e-05	37.5243
rs11703948	22	A	G	0.92517	-0.01737	0.00285	1.06e-09	4.84691e-05	37.1457
rs481940	1	T	C	0.2772	0.0119	0.00195	1.06e-09	4.85936e-05	37.2412
rs12646216	4	T	C	0.3912	0.01062	0.00174	1.1e-09	4.86077e-05	37.252
rs145590108	16	G	T	0.95068	-0.02232	0.00367	1.14e-09	4.82626e-05	36.9875
rs4976445	5	T	C	0.7432	0.012	0.00197	1.16e-09	4.84155e-05	37.1047
rs28373063	4	G	C	0.7925	-0.01389	0.00229	1.23e-09	4.80052e-05	36.7902
rs7682598	4	G	A	0.7976	0.01224	0.00201	1.24e-09	4.83866e-05	37.0825
rs7257460	19	T	C	0.7296	0.01145	0.00189	1.25e-09	4.78897e-05	36.7017
rs56215629	14	G	T	0.801	-0.01219	0.00201	1.26e-09	4.79921e-05	36.7802
rs7332724	13	T	C	0.2619	-0.01149	0.00189	1.26e-09	4.82249e-05	36.9586
rs4860734	4	A	G	0.3299	-0.0114	0.00188	1.29e-09	4.79787e-05	36.7699
rs77863931	14	T	C	0.08673	-0.01839	0.00303	1.29e-09	4.80654e-05	36.8364
rs77025239	3	A	G	0.1088	-0.01422	0.00234	1.33e-09	4.81861e-05	36.9289
rs7188873	16	A	G	0.381	0.0106	0.00175	1.34e-09	4.7873e-05	36.6889
rs236318	1	C	G	0.2585	-0.01215	0.00201	1.36e-09	4.76777e-05	36.5392
rs74545339	8	A	G	0.08844	-0.01626	0.00269	1.44e-09	4.76751e-05	36.5372
rs67885444	8	T	C	0.1718	0.01406	0.00232	1.48e-09	4.79236e-05	36.7277
rs6122735	20	T	C	0.4133	0.0105	0.00174	1.49e-09	4.75155e-05	36.4149
rs4442732	14	G	A	0.5969	-0.01063	0.00176	1.49e-09	4.75988e-05	36.4788
rs6956276	7	C	T	0.7381	-0.01148	0.0019	1.5e-09	4.76356e-05	36.5069
rs10772644	12	G	C	0.1071	-0.01614	0.00267	1.5e-09	4.76804e-05	36.5413
rs35316276	16	C	T	0.7058	-0.01173	0.00194	1.52e-09	4.77032e-05	36.5588
rs72677177	1	G	A	0.5646	-0.0105	0.00174	1.55e-09	4.75155e-05	36.4149
rs420113	5	T	C	0.3486	0.01061	0.00176	1.58e-09	4.74199e-05	36.3416
rs7321274	13	G	A	0.1956	-0.01275	0.00211	1.59e-09	4.76442e-05	36.5136
rs2706762	2	T	C	0.1514	0.01484	0.00246	1.59e-09	4.74846e-05	36.3912
rs9704097	11	A	C	0.4728	-0.0103	0.00171	1.61e-09	4.7341e-05	36.2812
rs1105307	9	A	G	0.2449	-0.01173	0.00195	1.67e-09	4.72152e-05	36.1848
rs6959891	7	G	A	0.2959	-0.01136	0.00189	1.74e-09	4.71399e-05	36.127
rs3768480	1	G	C	0.5578	-0.01038	0.00172	1.74e-09	4.75218e-05	36.4197
rs2885198	3	A	G	0.4983	0.01025	0.0017	1.81e-09	4.74357e-05	36.3537
rs80171383	11	A	G	0.1241	0.0145	0.00241	1.83e-09	4.72343e-05	36.1994
rs1671770	12	C	A	0.8061	-0.01342	0.00223	1.91e-09	4.72553e-05	36.2155
rs9616933	22	T	G	0.07653	0.01787	0.00298	1.92e-09	4.69215e-05	35.9596
rs62157915	2	T	C	0.94048	-0.02091	0.00348	1.96e-09	4.71091e-05	36.1034
rs73496688	11	T	A	0.8554	-0.01429	0.00238	2.04e-09	4.70398e-05	36.0503
rs242093	14	A	G	0.5476	-0.01031	0.00172	2.07e-09	4.6883e-05	35.9302
rs9820604	3	T	C	0.8095	0.01346	0.00225	2.07e-09	4.66961e-05	35.7869
rs11754551	6	C	T	0.1071	0.01627	0.00272	2.08e-09	4.66866e-05	35.7797
rs17638867	17	T	C	0.1871	0.01329	0.00222	2.11e-09	4.67627e-05	35.8379
rs11021432	11	T	A	0.619	-0.01055	0.00176	2.11e-09	4.68851e-05	35.9318
rs429150	6	C	T	0.4762	-0.01025	0.00171	2.18e-09	4.68825e-05	35.9298
rs9375403	6	G	C	0.7738	-0.01203	0.00201	2.18e-09	4.67406e-05	35.821
rs12503522	4	C	T	0.7517	0.01125	0.00188	2.24e-09	4.67245e-05	35.8087
rs4846724	1	G	A	0.5085	-0.01018	0.0017	2.26e-09	4.679e-05	35.8589
rs78721320	5	G	A	0.7959	-0.01307	0.00219	2.28e-09	4.64749e-05	35.6174
rs4778058	15	C	T	0.5221	0.01017	0.0017	2.4e-09	4.66981e-05	35.7885
rs6457996	6	C	T	0.4473	-0.01014	0.0017	2.43e-09	4.6423e-05	35.5776
rs79375112	7	G	A	0.1361	-0.01529	0.00257	2.63e-09	4.61854e-05	35.3955
rs6436555	2	C	A	0.5238	-0.01012	0.0017	2.7e-09	4.62401e-05	35.4374
rs10120798	9	A	G	0.4167	-0.01028	0.00173	2.74e-09	4.60733e-05	35.3096
rs3890802	5	A	G	0.2687	-0.01133	0.00191	2.74e-09	4.59144e-05	35.1878
rs12646297	4	G	A	0.2874	0.0111	0.00187	2.76e-09	4.59747e-05	35.234
rs4984541	15	A	G	0.7585	-0.01233	0.00207	2.77e-09	4.62957e-05	35.4801
rs11655029	17	T	C	0.3282	-0.0109	0.00183	2.84e-09	4.6292e-05	35.4772
rs2833481	21	T	C	0.8861	-0.01583	0.00266	2.84e-09	4.62119e-05	35.4158
rs118093058	11	T	G	0.1446	0.01525	0.00257	2.87e-09	4.5944e-05	35.2105
rs117799466	15	G	C	0.6224	-0.01173	0.00198	2.91e-09	4.57954e-05	35.0966
rs710629	12	A	G	0.6565	0.01053	0.00177	2.96e-09	4.61813e-05	35.3923
rs11257930	10	G	A	0.5442	0.01014	0.00171	2.99e-09	4.58817e-05	35.1627
rs730384	14	G	A	0.5442	-0.01016	0.00171	3.01e-09	4.60629e-05	35.3016
rs1569723	20	A	C	0.7432	0.01168	0.00197	3.01e-09	4.58679e-05	35.1522
rs1925587	10	C	T	0.5952	-0.01016	0.00171	3.03e-09	4.60629e-05	35.3016
rs1527878	2	G	A	0.25	0.01182	0.00199	3.08e-09	4.60346e-05	35.2799
rs35811586	2	C	T	0.94898	-0.02265	0.00382	3.1e-09	4.58739e-05	35.1567
rs71646142	1	C	T	0.8265	-0.01286	0.00217	3.11e-09	4.58267e-05	35.1206
rs4984682	16	G	C	0.2228	0.01202	0.00203	3.13e-09	4.57481e-05	35.0603
rs2976397	8	G	T	0.5816	-0.01018	0.00172	3.15e-09	4.57082e-05	35.0298
rs1880692	11	A	G	0.5578	0.01008	0.0017	3.17e-09	4.58753e-05	35.1578
rs1427298	2	C	T	0.5884	-0.0102	0.00172	3.28e-09	4.5888e-05	35.1676
rs4964046	12	G	A	0.335	0.01053	0.00178	3.36e-09	4.56639e-05	34.9958
rs61853335	10	T	C	0.1956	-0.01319	0.00223	3.56e-09	4.56495e-05	34.9847
rs3948495	2	T	G	0.4082	-0.01018	0.00173	3.62e-09	4.51814e-05	34.626
rs3796348	3	G	A	0.3793	-0.01032	0.00175	3.66e-09	4.53774e-05	34.7762
rs1866823	8	A	G	0.551	0.01009	0.00171	3.81e-09	4.54303e-05	34.8168
rs112969166	18	G	C	0.5238	-0.01008	0.00171	3.81e-09	4.53403e-05	34.7478
rs10856785	2	T	C	0.7296	-0.01132	0.00192	3.83e-09	4.53572e-05	34.7608
rs1599381	3	A	G	0.4898	0.01002	0.0017	3.83e-09	4.53308e-05	34.7405
rs187914565	13	T	C	0.006803	-0.03464	0.00588	3.86e-09	4.52853e-05	34.7056
rs10519504	4	T	G	0.1446	0.01381	0.00235	3.92e-09	4.50617e-05	34.5343
rs10795831	10	T	G	0.2092	-0.01223	0.00208	3.99e-09	4.5111e-05	34.572
rs7597126	2	C	T	0.5221	0.01009	0.00172	4.2e-09	4.49036e-05	34.4131
rs2414072	15	A	T	0.4864	-0.01005	0.00171	4.35e-09	4.50709e-05	34.5413
rs1405876	7	G	T	0.3588	-0.01038	0.00177	4.4e-09	4.4875e-05	34.3912
rs13130765	4	C	G	0.4558	-0.01014	0.00173	4.69e-09	4.4827e-05	34.3544
rs45474996	2	G	A	0.8793	-0.01642	0.0028	4.69e-09	4.48731e-05	34.3898
rs13163062	5	T	C	0.4167	0.01007	0.00172	4.71e-09	4.47258e-05	34.2769
rs17110109	12	C	T	0.3776	0.01023	0.00175	4.71e-09	4.45894e-05	34.1723
rs11620355	13	G	A	0.8844	-0.01756	0.003	4.77e-09	4.47057e-05	34.2614
rs111821073	9	C	T	0.8367	-0.01385	0.00237	4.85e-09	4.45614e-05	34.1509
rs7012546	8	C	T	0.5799	-0.01009	0.00172	4.93e-09	4.49036e-05	34.4131
rs7595950	2	C	T	0.4541	-0.00993	0.0017	4.99e-09	4.45202e-05	34.1193
rs7833201	8	C	G	0.1344	-0.01532	0.00262	5.05e-09	4.4614e-05	34.1912
rs10417097	19	G	C	0.3895	0.01014	0.00174	5.17e-09	4.43133e-05	33.9607
rs939400	2	G	T	0.6241	0.01031	0.00177	5.28e-09	4.42718e-05	33.9289
rs7139165	12	C	A	0.2942	-0.01136	0.00195	5.29e-09	4.42837e-05	33.938
rs1671476	12	A	G	0.93537	-0.01882	0.00323	5.38e-09	4.42987e-05	33.9495
rs62018216	15	G	T	0.8724	-0.01365	0.00234	5.47e-09	4.44007e-05	34.0277
rs55876360	5	T	G	0.8895	0.01442	0.00247	5.5e-09	4.44726e-05	34.0828
rs35919256	3	C	A	0.398	-0.01032	0.00177	5.56e-09	4.43577e-05	33.9947
rs66482320	21	G	C	0.102	-0.01563	0.00268	5.56e-09	4.43818e-05	34.0132
rs9371881	6	G	A	0.6463	-0.01036	0.00178	5.76e-09	4.42014e-05	33.8749
rs4369924	20	A	G	0.1684	0.01362	0.00234	5.82e-09	4.42058e-05	33.8783
rs479018	11	G	A	0.6718	-0.01057	0.00182	5.86e-09	4.40113e-05	33.7292
rs12682775	9	T	C	0.7857	-0.01187	0.00204	5.99e-09	4.41771e-05	33.8563
rs17321729	6	A	G	0.7772	0.01141	0.00196	6.06e-09	4.42197e-05	33.8889
rs6736898	2	A	G	0.6173	0.01032	0.00178	6.09e-09	4.38607e-05	33.6138
rs9320493	6	G	A	0.8639	-0.01394	0.0024	6.13e-09	4.4021e-05	33.7366
rs34394051	1	G	A	0.1599	0.01392	0.0024	6.2e-09	4.38948e-05	33.6399
rs1835339	2	C	T	0.4082	-0.01013	0.00174	6.34e-09	4.42259e-05	33.8937
rs2416214	5	C	A	0.5391	-0.00997	0.00172	6.34e-09	4.3842e-05	33.5995
rs4730020	7	T	C	0.2789	0.01114	0.00192	6.38e-09	4.39263e-05	33.6641
rs6067645	20	A	G	0.466	-0.01003	0.00173	6.38e-09	4.38598e-05	33.6131
rs4728278	7	C	G	0.3197	0.01066	0.00184	6.38e-09	4.37961e-05	33.5643
rs12151248	19	C	T	0.8895	0.01573	0.00271	6.75e-09	4.39618e-05	33.6913
rs4675248	2	G	A	0.631	0.01004	0.00173	6.75e-09	4.39473e-05	33.6802
rs13198731	6	G	A	0.4116	-0.00995	0.00172	6.9e-09	4.36663e-05	33.4648
rs62142891	2	G	A	0.7449	-0.01121	0.00194	6.94e-09	4.35677e-05	33.3892
rs7215889	17	T	C	0.7449	0.01132	0.00196	7.06e-09	4.35249e-05	33.3564
rs9886703	9	A	T	0.1701	-0.01315	0.00227	7.14e-09	4.37881e-05	33.5582
rs9616934	22	C	A	0.8793	0.01502	0.0026	7.18e-09	4.35462e-05	33.3728
rs663234	1	G	C	0.6122	-0.01005	0.00174	7.39e-09	4.35302e-05	33.3605
rs76509453	2	G	A	0.07143	-0.01686	0.00292	7.47e-09	4.35017e-05	33.3387
rs12118513	1	T	A	0.8129	0.01215	0.0021	7.47e-09	4.36788e-05	33.4744
rs72840994	10	G	T	0.182	0.01247	0.00216	7.77e-09	4.34893e-05	33.3292
rs60096640	6	G	A	0.09864	-0.01574	0.00273	7.82e-09	4.33752e-05	33.2417
rs59480703	8	G	C	0.8367	0.01237	0.00215	8.32e-09	4.31936e-05	33.1025
rs12724430	1	T	G	0.4558	0.00979	0.0017	8.32e-09	4.32737e-05	33.164
rs535930	1	A	G	0.5255	-0.00992	0.00172	8.37e-09	4.34034e-05	33.2633
rs11259919	15	A	G	0.2636	-0.01093	0.0019	9.31e-09	4.31807e-05	33.0927
rs7136760	12	A	G	0.3963	0.01018	0.00177	9.36e-09	4.31624e-05	33.0787
rs77128898	11	T	C	0.02211	-0.02769	0.00482	9.47e-09	4.30634e-05	33.0028
rs152603	5	G	A	0.3861	0.01019	0.00177	9.47e-09	4.32473e-05	33.1437
rs11223560	11	G	A	0.3827	-0.00995	0.00173	9.68e-09	4.31629e-05	33.079
rs35518360	4	A	T	0.8946	0.01875	0.00327	9.79e-09	4.29007e-05	32.878
rs139244147	7	G	A	0.95408	0.02095	0.00365	9.9e-09	4.29872e-05	32.9444
rs12908232	15	A	G	0.4932	0.00975	0.0017	1e-08	4.29209e-05	32.8935
rs4641552	12	C	A	0.93197	-0.01926	0.00336	1.02e-08	4.28737e-05	32.8574
rs10797055	1	G	A	0.5102	0.00986	0.00172	1.04e-08	4.28799e-05	32.8621
rs56330207	5	A	G	0.2075	0.01184	0.00207	1.05e-08	4.26894e-05	32.7161
rs71432775	13	A	G	0.2959	0.0113	0.00198	1.06e-08	4.24995e-05	32.5706
rs10954779	8	C	T	0.4745	0.00979	0.00171	1.06e-08	4.27691e-05	32.7772
rs115438240	2	G	T	0.06463	0.02162	0.00378	1.08e-08	4.26859e-05	32.7135
rs3809634	16	A	G	0.665	-0.01058	0.00185	1.09e-08	4.26761e-05	32.7059
rs9267677	6	T	C	0.8878	0.01675	0.00293	1.11e-08	4.26434e-05	32.6808
rs139612798	6	C	T	0.05442	0.02918	0.00511	1.11e-08	4.25487e-05	32.6083
rs4780563	16	G	A	0.8282	0.01398	0.00245	1.12e-08	4.24854e-05	32.5597
rs702606	5	T	C	0.8299	0.01427	0.0025	1.12e-08	4.25133e-05	32.5812
rs6678474	1	T	A	0.03912	-0.02927	0.00513	1.13e-08	4.24784e-05	32.5544
rs112820797	4	T	G	0.1071	0.0168	0.00294	1.14e-08	4.2607e-05	32.653
rs11652522	17	C	A	0.91497	0.01614	0.00283	1.14e-08	4.24416e-05	32.5262
rs965979	2	A	C	0.3588	0.01017	0.00178	1.16e-08	4.2595e-05	32.6438
rs7560871	2	A	G	0.05952	-0.01847	0.00324	1.16e-08	4.24034e-05	32.497
rs12655753	5	A	G	0.02381	-0.02903	0.00509	1.18e-08	4.24439e-05	32.528
rs7117878	11	A	C	0.3044	-0.01036	0.00182	1.18e-08	4.22799e-05	32.4023
rs743316	21	T	C	0.818	0.01185	0.00208	1.2e-08	4.23514e-05	32.457
rs2942884	2	A	G	0.4252	-0.00975	0.00171	1.24e-08	4.24204e-05	32.5099
rs72486027	11	C	T	0.7211	0.01123	0.00197	1.25e-08	4.24018e-05	32.4957
rs10879676	12	T	C	0.5918	-0.00982	0.00173	1.26e-08	4.20425e-05	32.2203
rs7625428	3	C	T	0.4014	-0.00989	0.00174	1.26e-08	4.21552e-05	32.3067
rs9386319	6	G	A	0.4269	0.00991	0.00174	1.27e-08	4.23259e-05	32.4375
rs149274654	1	C	G	0.03741	0.02902	0.0051	1.28e-08	4.22485e-05	32.3782
rs4760687	12	G	A	0.6854	0.01039	0.00183	1.3e-08	4.20617e-05	32.235
rs3781339	10	T	C	0.1905	-0.01247	0.00219	1.3e-08	4.2306e-05	32.4223
rs997123	2	C	T	0.4881	0.00966	0.0017	1.32e-08	4.21322e-05	32.2891
rs61996546	15	C	T	0.5255	-0.00965	0.0017	1.34e-08	4.2045e-05	32.2222
rs11609711	12	C	G	0.1582	0.01371	0.00241	1.35e-08	4.22278e-05	32.3623
rs36085856	15	G	C	0.92347	-0.0201	0.00354	1.36e-08	4.20671e-05	32.2392
rs4731413	7	G	A	0.767	-0.01211	0.00213	1.37e-08	4.2178e-05	32.3242
rs62190914	2	T	C	0.6361	0.01001	0.00176	1.38e-08	4.22085e-05	32.3476
rs2416759	9	A	G	0.6956	-0.01052	0.00185	1.38e-08	4.21935e-05	32.336
rs42271	5	A	T	0.5612	0.00973	0.00171	1.38e-08	4.22465e-05	32.3767
rs62370510	5	A	T	0.1684	-0.01287	0.00227	1.39e-08	4.19433e-05	32.1443
rs9388490	6	T	C	0.4235	0.00972	0.00171	1.43e-08	4.21597e-05	32.3102
rs117032925	10	A	C	0.02551	-0.03595	0.00634	1.44e-08	4.19543e-05	32.1528
rs2761438	1	A	G	0.4099	0.01006	0.00177	1.44e-08	4.21509e-05	32.3034
rs9557378	13	A	G	0.2568	-0.01094	0.00193	1.45e-08	4.19254e-05	32.1306
rs9513416	13	G	A	0.1395	0.01316	0.00232	1.46e-08	4.19849e-05	32.1762
rs145601829	3	T	C	0.008503	-0.04303	0.00759	1.46e-08	4.19389e-05	32.1409
rs7096926	10	C	T	0.5612	-0.00972	0.00172	1.56e-08	4.16709e-05	31.9356
rs2702575	4	C	T	0.6395	0.00989	0.00175	1.56e-08	4.16749e-05	31.9386
rs6731359	2	A	C	0.1463	0.01404	0.00248	1.61e-08	4.18204e-05	32.0501
rs1335482	1	C	T	0.4184	-0.0096	0.0017	1.63e-08	4.16104e-05	31.8892
rs28513882	3	G	A	0.8112	0.01246	0.00221	1.63e-08	4.14772e-05	31.7871
rs2182505	6	T	C	0.2636	0.01086	0.00192	1.64e-08	4.1746e-05	31.9931
rs28514598	4	G	A	0.6156	-0.01003	0.00178	1.67e-08	4.14304e-05	31.7512
rs818415	16	T	G	0.818	-0.01235	0.00219	1.72e-08	4.14957e-05	31.8013
rs11623285	14	G	T	0.1207	0.01413	0.00251	1.72e-08	4.13518e-05	31.691
rs115454870	2	A	C	0.96939	0.03697	0.00656	1.72e-08	4.14428e-05	31.7607
rs62172885	2	T	C	0.3401	-0.01012	0.00179	1.73e-08	4.17073e-05	31.9635
rs10402747	19	C	T	0.449	-0.0097	0.00172	1.73e-08	4.14996e-05	31.8043
rs78193153	7	A	G	0.04762	0.01955	0.00347	1.74e-08	4.14183e-05	31.7419
rs17186614	7	G	A	0.7432	-0.0106	0.00188	1.77e-08	4.14814e-05	31.7903
rs9386787	6	A	G	0.4864	-0.00958	0.0017	1.82e-08	4.14372e-05	31.7565
rs929175	7	A	G	0.3639	-0.00997	0.00177	1.82e-08	4.14001e-05	31.728
rs1980628	14	G	A	0.7602	-0.01173	0.00209	1.89e-08	4.11018e-05	31.4994
rs622169	1	C	T	0.5323	-0.00999	0.00178	1.89e-08	4.11007e-05	31.4985
rs6030359	20	G	A	0.7041	0.01032	0.00184	1.9e-08	4.1047e-05	31.4574
rs78714229	6	T	C	0.94218	0.02057	0.00366	1.93e-08	4.12158e-05	31.5868
rs590013	1	C	T	0.3639	-0.01022	0.00182	1.95e-08	4.1145e-05	31.5325
rs2002058	1	C	T	0.7908	0.01211	0.00216	1.97e-08	4.10146e-05	31.4326
rs12778624	10	T	G	0.7772	0.01099	0.00196	2.02e-08	4.10243e-05	31.44
rs10464047	5	A	T	0.3316	0.01	0.00178	2.03e-08	4.1183e-05	31.5616
rs7943853	11	C	T	0.2483	-0.01128	0.00201	2.06e-08	4.10945e-05	31.4938
rs1007731	14	C	A	0.8759	0.0151	0.00269	2.07e-08	4.11156e-05	31.51
rs4304268	7	G	C	0.6327	0.00996	0.00178	2.08e-08	4.08542e-05	31.3096
rs75708852	2	A	C	0.02891	-0.02792	0.00498	2.09e-08	4.10138e-05	31.4319
rs4320563	8	G	A	0.466	-0.00976	0.00174	2.11e-08	4.10543e-05	31.463
rs1053815	11	T	C	0.2959	-0.01031	0.00184	2.11e-08	4.09675e-05	31.3965
rs11752914	6	T	C	0.8027	0.01208	0.00216	2.13e-08	4.08117e-05	31.277
rs72834698	6	G	A	0.8401	-0.01363	0.00243	2.15e-08	4.10523e-05	31.4614
rs1364626	5	C	T	0.5833	-0.00956	0.00171	2.15e-08	4.07832e-05	31.2552
rs2141277	7	A	G	0.4728	0.00952	0.0017	2.16e-08	4.09198e-05	31.3599
rs4895650	6	T	C	0.5357	0.00965	0.00172	2.16e-08	4.10729e-05	31.4772
rs10145520	14	T	G	0.7942	-0.01191	0.00213	2.17e-08	4.07964e-05	31.2653
rs62439690	7	G	A	0.733	0.01087	0.00194	2.18e-08	4.09651e-05	31.3946
rs12900091	15	G	A	0.5272	0.00955	0.00171	2.19e-08	4.06979e-05	31.1899
rs143386970	11	T	C	0.8673	0.016	0.00286	2.2e-08	4.08381e-05	31.2973
rs7899237	10	T	C	0.415	0.00983	0.00176	2.25e-08	4.07042e-05	31.1947
rs6459480	6	G	A	0.4626	0.00953	0.0017	2.25e-08	4.10059e-05	31.4258
rs563954	11	A	G	0.4881	-0.00976	0.00175	2.29e-08	4.05865e-05	31.1044
rs4144624	13	C	T	0.1497	0.01338	0.00239	2.3e-08	4.08954e-05	31.3412
rs6835277	4	C	A	0.6514	-0.01	0.00179	2.3e-08	4.07241e-05	31.2099
rs1167827	7	G	A	0.5663	-0.00969	0.00173	2.31e-08	4.09367e-05	31.3729
rs74701752	1	G	T	0.90476	-0.01591	0.00285	2.38e-08	4.06639e-05	31.1637
rs2867316	17	T	C	0.2874	-0.01039	0.00186	2.39e-08	4.07158e-05	31.2036
rs11725086	4	T	C	0.398	0.00973	0.00174	2.4e-08	4.08023e-05	31.2699
rs55641816	13	T	C	0.1378	-0.01462	0.00262	2.4e-08	4.06303e-05	31.138
rs112687095	4	G	A	0.835	-0.01325	0.00238	2.42e-08	4.04423e-05	30.9939
rs12716848	16	A	G	0.5561	-0.00969	0.00174	2.43e-08	4.04676e-05	31.0133
rs6440008	3	T	C	0.6514	-0.00976	0.00175	2.44e-08	4.05865e-05	31.1044
rs9537565	13	T	C	0.1241	0.01642	0.00294	2.44e-08	4.07014e-05	31.1925
rs1381247	17	C	T	0.2908	-0.01013	0.00182	2.46e-08	4.04235e-05	30.9795
rs2787101	14	C	T	0.3827	-0.00968	0.00174	2.5e-08	4.03841e-05	30.9493
rs16854920	1	T	C	0.6446	-0.01007	0.00181	2.51e-08	4.03887e-05	30.9529
rs7928622	11	T	A	0.3078	0.01011	0.00181	2.52e-08	4.07102e-05	31.1992
rs10205057	2	T	C	0.5425	0.00977	0.00175	2.55e-08	4.06697e-05	31.1682
rs62155873	2	T	C	0.1139	-0.01441	0.00259	2.58e-08	4.03912e-05	30.9547
rs6535149	4	T	C	0.2925	-0.01051	0.00189	2.62e-08	4.03497e-05	30.9229
rs35104491	6	A	G	0.233	0.01218	0.00219	2.62e-08	4.03612e-05	30.9318
rs1947114	2	G	A	0.2551	0.01071	0.00192	2.64e-08	4.06008e-05	31.1154
rs6917204	6	C	T	0.2279	-0.01185	0.00213	2.66e-08	4.03864e-05	30.9511
rs77835879	12	A	G	0.90986	0.01601	0.00288	2.68e-08	4.03233e-05	30.9027
rs2554835	18	G	A	0.602	-0.00974	0.00175	2.69e-08	4.04203e-05	30.9771
rs277828	13	C	A	0.7432	0.01091	0.00196	2.71e-08	4.04292e-05	30.9839
rs1408284	6	C	G	0.8776	-0.01388	0.0025	2.74e-08	4.02214e-05	30.8246
rs7928017	11	C	A	0.5544	-0.00953	0.00172	2.83e-08	4.00578e-05	30.6993
rs62174974	2	G	A	0.7772	0.01191	0.00215	2.83e-08	4.0041e-05	30.6864
rs12359372	10	C	T	0.3214	0.01001	0.0018	2.84e-08	4.03535e-05	30.9259
rs72972965	2	C	A	0.6497	-0.01015	0.00183	2.84e-08	4.0141e-05	30.763
rs36048264	14	A	G	0.6293	0.00967	0.00174	2.86e-08	4.03007e-05	30.8854
rs11681861	2	G	T	0.1565	-0.01435	0.00259	2.88e-08	4.00555e-05	30.6975
rs28661002	9	T	C	0.7483	0.01099	0.00198	2.89e-08	4.01997e-05	30.808
rs12364080	11	T	C	0.8724	-0.01389	0.0025	2.89e-08	4.02794e-05	30.8691
rs74453875	3	G	A	0.95578	-0.0249	0.00449	2.94e-08	4.01295e-05	30.7542
rs2713854	4	A	C	0.5374	0.00945	0.0017	2.96e-08	4.03203e-05	30.9004
rs12804787	11	A	G	0.93197	0.01814	0.00327	2.96e-08	4.01548e-05	30.7736
rs795230	11	T	C	0.4184	0.00952	0.00172	2.97e-08	3.99738e-05	30.6349
rs77999825	7	A	G	0.04082	0.02701	0.00488	3.04e-08	3.99731e-05	30.6343
rs2336721	3	C	T	0.6395	-0.00996	0.0018	3.05e-08	3.99514e-05	30.6177
rs72974219	2	C	G	0.3214	0.01035	0.00187	3.05e-08	3.9972e-05	30.6335
rs1566504	14	T	C	0.2432	0.01126	0.00203	3.05e-08	4.01461e-05	30.7669
rs9936260	16	G	A	0.2891	-0.01034	0.00187	3.07e-08	3.98948e-05	30.5743
rs4858670	3	C	T	0.3163	0.0101	0.00183	3.22e-08	3.97465e-05	30.4607
rs2589091	2	G	A	0.6105	0.00949	0.00172	3.26e-08	3.97223e-05	30.4421
rs925161	4	G	C	0.4949	0.00941	0.0017	3.26e-08	3.99797e-05	30.6394
rs2898191	21	A	C	0.6922	0.01041	0.00188	3.29e-08	4.00077e-05	30.6609
rs612414	1	T	G	0.3912	-0.00976	0.00177	3.33e-08	3.96745e-05	30.4055
rs73874335	3	C	T	0.94048	0.0199	0.00361	3.4e-08	3.96506e-05	30.3872
rs59953820	5	A	T	0.92517	-0.01595	0.00289	3.5e-08	3.97451e-05	30.4596
rs114952970	2	C	T	0.97789	-0.02698	0.00489	3.51e-08	3.97214e-05	30.4414
rs1143768	18	C	T	0.7415	-0.01096	0.00199	3.59e-08	3.95798e-05	30.3329
rs10853455	18	T	G	0.2143	-0.01163	0.00211	3.61e-08	3.96418e-05	30.3804
rs11627087	14	A	G	0.91497	0.01788	0.00325	3.71e-08	3.94936e-05	30.2668
rs4904523	14	G	A	0.5408	0.00936	0.0017	3.71e-08	3.9556e-05	30.3147
rs145155829	1	C	T	0.96259	-0.02702	0.00491	3.73e-08	3.95154e-05	30.2835
rs79855925	5	C	T	0.93367	0.0225	0.00409	3.77e-08	3.94891e-05	30.2634
rs75755471	2	A	G	0.07653	-0.01891	0.00344	3.79e-08	3.94298e-05	30.218
rs112210983	16	A	G	0.2041	0.01117	0.00203	3.81e-08	3.95069e-05	30.277
rs72802200	2	A	G	0.97789	0.04604	0.00838	3.87e-08	3.93859e-05	30.1843
rs567003	7	A	G	0.369	0.00986	0.00179	3.91e-08	3.95919e-05	30.3422
rs74692987	13	G	A	0.6616	-0.01068	0.00194	3.98e-08	3.95455e-05	30.3066
rs6853599	4	T	C	0.1973	0.01227	0.00223	4e-08	3.95037e-05	30.2746
rs4788115	16	A	T	0.165	0.01252	0.00228	4.04e-08	3.93457e-05	30.1535
rs13091704	3	A	C	0.2449	-0.0108	0.00197	4.11e-08	3.92169e-05	30.0548
rs1758747	9	A	G	0.6905	0.0101	0.00184	4.13e-08	3.93157e-05	30.1305
rs1453007	14	A	G	0.6752	-0.01001	0.00183	4.15e-08	3.90413e-05	29.9202
rs273438	9	G	A	0.5255	0.00937	0.00171	4.15e-08	3.91783e-05	30.0252
rs7278859	21	A	T	0.6922	-0.01013	0.00185	4.15e-08	3.91232e-05	29.9829
rs1918394	3	C	T	0.8435	-0.01261	0.0023	4.15e-08	3.92223e-05	30.0589
rs1014174	2	C	T	0.4762	-0.00933	0.0017	4.18e-08	3.93029e-05	30.1206
rs56174996	1	G	A	0.8554	0.01347	0.00246	4.29e-08	3.91222e-05	29.9822
rs12030427	1	G	A	0.6973	-0.01085	0.00198	4.34e-08	3.91821e-05	30.0281
rs163523	2	G	A	0.04422	0.03182	0.00581	4.34e-08	3.91387e-05	29.9949
rs4808199	19	G	A	0.8333	0.01216	0.00222	4.34e-08	3.91489e-05	30.0027
rs115534265	3	T	C	0.95408	0.02623	0.00479	4.41e-08	3.91277e-05	29.9864
rs4766424	12	G	C	0.91156	-0.0141	0.00258	4.43e-08	3.89724e-05	29.8674
rs6499003	16	A	G	0.2534	-0.01077	0.00197	4.5e-08	3.89994e-05	29.8881
rs4733264	8	C	G	0.631	-0.00954	0.00174	4.53e-08	3.92245e-05	30.0606
rs1461515	3	G	A	0.5102	-0.0093	0.0017	4.55e-08	3.90505e-05	29.9273
rs6871635	5	A	G	0.4371	-0.00946	0.00173	4.63e-08	3.90165e-05	29.9012
rs10433551	3	A	G	0.1003	0.01448	0.00265	4.73e-08	3.89587e-05	29.8569
rs9384679	6	T	C	0.4082	-0.00959	0.00176	4.88e-08	3.8741e-05	29.69
rs12614649	2	T	C	0.1412	0.01325	0.00243	4.93e-08	3.87952e-05	29.7316
rs6756148	2	C	T	0.1293	0.01452	0.00266	4.93e-08	3.88802e-05	29.7967
rs7016302	8	G	C	0.1769	0.01243	0.00228	4.98e-08	3.87821e-05	29.7215

## Sheet: S3
Supplementary Table 3. All 226 instrument SNPs used for cognitive function, from Lee et al (1). SNP: single-nucleotide polymorphism; R²: variance in exposure explained by each SNP, calculated as: R²=2*Effect^2*EAF*(1-EAF)/[2*Effect^2*EAF*(1-EAF)+ SE^2*2*N*EAF*(1-EAF)] (2), where EAF is Allele 1 frequency, SE is the standard error and N is the sample size. F-statistic calculated as: F-statistic=R²…
(1) Lee JJ, Wedow R, Okbay A, Kong E, Maghzian O, Zacher M, et al. Gene discovery and polygenic prediction from a genome-wide association study of educational attainment in 1.1 million individuals. Nat Genet. Nature Publishing Group; 2018 Aug 23;50(8):1112–21. (2) Palmer TM, Lawlor DA, Harbord RM, Sheehan NA, Tobias JH, Timpson NJ, et al. Using multiple genetic variants as instrumental variables …
SNP	Chromosome	Allele 1	Allele 2	Allele 1 frequency	Effect	Standard Error	P value	R²	F statistic
rs2352974	3	T	C	0.4875	-0.0319	0.0029	5.19e-29	0.000483883	120.999
rs1906252	6	A	C	0.4873	0.0307	0.0028	4.44e-27	0.000452148	120.158
rs13107325	4	T	C	0.075	-0.0543	0.0054	1.09e-23	0.000433943	101.113
rs9384679	6	T	C	0.3717	-0.0282	0.003	1.14e-21	0.000354274	88.3286
rs3128341	1	T	C	0.2052	-0.0334	0.0035	2.52e-21	0.000372377	91.0654
rs2426132	20	C	G	0.4576	0.027	0.0029	3.57e-21	0.000327281	86.6818
rs12128707	1	A	G	0.7333	-0.0303	0.0032	9.03e-21	0.000353251	89.6246
rs11793831	9	T	G	0.4158	0.0269	0.0029	1.69e-20	0.000324033	86.0116
rs148696809	6	T	C	0.8828	-0.0406	0.0045	7.79e-20	0.000318506	81.3999
rs2726513	4	T	G	0.4069	-0.0261	0.0029	2.37e-19	0.000323723	80.9994
rs12448902	16	C	G	0.6061	0.026	0.0029	5.12e-19	0.000305697	80.3799
rs3740422	10	C	G	0.3506	-0.0255	0.003	1.23e-17	0.000289278	72.2494
rs8054299	16	C	G	0.6834	-0.0256	0.0031	7.22e-17	0.000268547	68.1951
rs11123820	2	A	G	0.6057	-0.0243	0.0029	9.17e-17	0.000277444	70.2123
rs10874938	1	A	T	0.5103	0.0236	0.0029	1.19e-16	0.000251484	66.2254
rs10875914	12	A	G	0.5993	-0.0237	0.0029	3.45e-16	0.000263841	66.7702
rs1892419	1	T	C	0.7699	0.0276	0.0034	3.47e-16	0.000252532	65.8957
rs6550835	3	A	G	0.3249	-0.0248	0.003	3.89e-16	0.000274053	68.3372
rs11662271	18	T	C	0.4733	0.0232	0.0029	4.39e-16	0.000242728	63.9995
rs13163336	5	A	C	0.1578	0.0317	0.0039	5.04e-16	0.000243749	66.0672
rs34811474	4	A	G	0.2329	0.0276	0.0035	1.42e-15	0.000232452	62.184
rs10189857	2	A	G	0.5707	0.0229	0.0029	2.03e-15	0.000237443	62.355
rs7963801	12	T	C	0.4282	0.023	0.0029	3.46e-15	0.000238057	62.8848
rs2364543	1	T	G	0.6074	0.0228	0.0029	6.71e-15	0.00023565	61.7965
rs5751191	22	T	C	0.4953	0.0221	0.0029	8.93e-15	0.000220694	58.0611
rs4463213	5	A	G	0.5531	0.0218	0.0029	2.56e-14	0.000215249	56.4959
rs6975134	7	T	C	0.5993	-0.0219	0.0029	4.55e-14	0.000224968	57.0152
rs62236533	22	A	G	0.1102	0.0345	0.0046	5.24e-14	0.000206319	56.2496
rs1144593	1	A	G	0.6944	-0.0228	0.0031	1.82e-13	0.000212612	54.0817
rs9482117	6	A	G	0.4704	-0.021	0.0029	2.02e-13	0.000207647	52.4372
rs7546297	1	A	G	0.3675	-0.0214	0.003	4.55e-13	0.000202428	50.884
rs2239647	14	A	C	0.4481	-0.0209	0.0029	4.71e-13	0.000205868	51.9281
rs3735478	7	T	G	0.2912	0.0228	0.0032	4.85e-13	0.000191217	50.7549
rs991871	8	A	T	0.7658	0.0243	0.0034	5.72e-13	0.000196022	51.0801
rs17151739	7	A	C	0.3047	0.0221	0.0031	8.54e-13	0.000191505	50.8227
rs11693702	2	A	T	0.4612	-0.0205	0.0029	9.17e-13	0.000197858	49.96
rs146746174	17	T	C	0.815	0.0263	0.0037	1.08e-12	0.00019418	50.5146
rs73167342	22	C	G	0.261	-0.0229	0.0033	2.3e-12	0.000192787	48.1455
rs26046	5	T	C	0.4001	-0.0204	0.0029	2.44e-12	0.000196538	49.4836
rs2478281	13	A	G	0.7431	-0.0227	0.0033	3.1e-12	0.000185534	47.3174
rs9436866	1	A	C	0.9029	-0.0331	0.0048	6.01e-12	0.000185571	47.5432
rs3113262	7	C	G	0.5019	-0.0196	0.0029	6.18e-12	0.000180408	45.6703
rs35526560	7	C	G	0.4752	0.0196	0.0029	6.71e-12	0.000173853	45.6786
rs6535809	4	A	G	0.5148	0.0196	0.0029	6.9e-12	0.000174103	45.6786
rs335426	5	A	C	0.4579	0.0197	0.0029	7.24e-12	0.00017549	46.1373
rs13425585	2	C	G	0.51	-0.0194	0.0029	1.11e-11	0.000176661	44.7511
rs4976976	8	A	G	0.4017	0.0198	0.0029	1.24e-11	0.000176775	46.6156
rs13428598	2	T	C	0.3903	0.0198	0.0029	1.32e-11	0.00017666	46.6069
rs702222	9	T	C	0.3587	-0.02	0.003	1.66e-11	0.000176615	44.4441
rs10129426	14	A	G	0.5414	0.0193	0.0029	1.87e-11	0.000168999	44.2831
rs12112638	7	A	G	0.7366	0.0216	0.0032	2.31e-11	0.000174767	45.5621
rs2295499	4	T	C	0.4415	-0.0191	0.0029	2.85e-11	0.000171661	43.3778
rs602512	11	A	G	0.386	0.0195	0.0029	2.92e-11	0.000171364	45.2137
rs35293660	11	C	G	0.1059	-0.031	0.0047	2.94e-11	0.000177865	43.4959
rs17002025	19	A	G	0.1249	0.0289	0.0043	2.96e-11	0.00016708	45.1705
rs117463770	7	C	G	0.9781	0.0648	0.0098	3.04e-11	0.000169116	43.7138
rs1035738	15	T	C	0.0357	0.0509	0.0077	3.47e-11	0.000155016	43.6893
rs1043595	7	A	G	0.283	0.021	0.0032	3.69e-11	0.000162461	43.0661
rs112780312	1	A	G	0.2761	-0.0212	0.0032	3.73e-11	0.000175322	43.8903
rs830383	5	A	G	0.3733	0.0195	0.003	3.73e-11	0.000160253	42.2425
rs35258073	17	T	C	0.5525	-0.0188	0.0029	5.76e-11	0.000165591	42.0258
rs11079849	17	T	C	0.3282	0.02	0.003	5.96e-11	0.000167961	44.4362
rs6952104	7	T	C	0.5087	0.0186	0.0029	6.32e-11	0.000156897	41.1297
rs6819372	4	A	G	0.4683	-0.0187	0.0029	6.57e-11	0.000164289	41.5731
rs2899319	22	A	C	0.3812	0.0192	0.0029	7.2e-11	0.000166143	43.8332
rs13247777	7	T	C	0.9298	0.0363	0.0056	7.39e-11	0.000162179	42.0108
rs12439619	15	T	G	0.6854	-0.0199	0.0031	7.94e-11	0.000161715	41.201
rs80170948	5	T	G	0.9571	0.0459	0.0071	7.99e-11	0.000161494	41.7862
rs1009950	7	T	G	0.4077	-0.019	0.0029	8.15e-11	0.000170135	42.9247
rs74944275	5	T	C	0.0454	0.0445	0.0069	8.47e-11	0.000149385	41.5859
rs10990610	9	T	C	0.836	-0.025	0.0039	8.69e-11	0.000160592	41.0911
rs2073526	6	A	G	0.5573	0.0186	0.0029	9.52e-11	0.000157125	41.1364
rs62047970	16	T	G	0.5623	-0.0188	0.0029	9.9e-11	0.000165545	42.0186
rs2806048	14	A	G	0.6194	-0.019	0.0029	1.25e-10	0.000168868	42.9174
rs13253386	8	T	G	0.4901	-0.0184	0.0029	1.26e-10	0.000158881	40.2565
rs4434138	3	A	G	0.5385	-0.0184	0.0029	1.27e-10	0.00015863	40.2565
rs10225320	7	T	C	0.26	-0.021	0.0033	1.32e-10	0.000161709	40.4889
rs4699006	4	C	G	0.4635	0.0183	0.0029	1.37e-10	0.000151676	39.8138
rs11678980	2	A	G	0.4585	-0.0185	0.0029	1.43e-10	0.000160825	40.6885
rs1831539	1	T	C	0.5163	-0.0183	0.0029	1.43e-10	0.000157004	39.8201
rs12646225	4	T	C	0.1055	0.0298	0.0046	1.48e-10	0.000154754	41.9675
rs16895888	4	A	G	0.1511	-0.0254	0.004	1.8e-10	0.000163028	40.3157
rs35760956	14	A	G	0.5969	0.0185	0.0029	2.02e-10	0.000155608	40.6887
rs11210937	1	T	C	0.1685	-0.0242	0.0038	2.06e-10	0.000163605	40.5565
rs117560908	17	T	C	0.2663	0.0211	0.0033	2.11e-10	0.000154205	40.8821
rs34795510	2	T	C	0.042	0.0452	0.0071	2.21e-10	0.000145165	40.5282
rs2005078	9	A	G	0.6674	-0.0192	0.003	2.35e-10	0.000160852	40.9597
rs12772375	10	T	G	0.4106	-0.0184	0.0029	2.38e-10	0.000159425	40.25
rs78164635	1	T	C	0.9236	-0.034	0.0054	2.75e-10	0.000154508	39.643
rs12446238	16	A	G	0.4436	0.0181	0.0029	2.77e-10	0.00014829	38.9484
rs1862451	16	A	G	0.7302	-0.0202	0.0032	2.81e-10	0.00015618	39.841
rs1064608	11	C	G	0.3488	-0.0188	0.003	2.86e-10	0.000155929	39.2647
rs620729	6	A	C	0.6726	-0.0191	0.003	3.05e-10	0.000159155	40.5341
rs4470366	2	A	T	0.5833	0.0182	0.0029	3.61e-10	0.000150588	39.3861
rs11117646	1	A	T	0.1962	-0.0225	0.0036	3.66e-10	0.000156882	39.0561
rs2737339	8	A	G	0.6127	-0.0183	0.0029	4.14e-10	0.000156595	39.8138
rs2782653	1	C	G	0.2815	0.02	0.0032	4.5e-10	0.000147529	39.056
rs72821233	10	T	G	0.2663	-0.0201	0.0032	4.88e-10	0.00015752	39.4476
rs13413443	2	T	C	0.3648	0.0184	0.003	5.56e-10	0.000142792	37.6118
rs13120565	4	A	T	0.3778	-0.0182	0.0029	5.66e-10	0.000156225	39.3799
rs6760964	2	C	G	0.614	0.0182	0.0029	5.73e-10	0.000150695	39.3861
rs78358737	2	T	G	0.9549	-0.0425	0.0069	6.18e-10	0.000147674	37.9324
rs3843954	13	C	G	0.2919	-0.0208	0.0034	6.33e-10	0.000148705	37.4253
rs12773747	10	A	T	0.2441	0.0205	0.0033	6.73e-10	0.000145321	38.5901
rs10282411	7	T	C	0.5585	-0.0177	0.0029	7.16e-10	0.00014662	37.2518
rs7626560	3	T	C	0.1601	0.0239	0.0039	7.34e-10	0.00014031	37.5546
rs7256776	19	A	G	0.3267	-0.0186	0.003	9.28e-10	0.000152834	38.4338
rs4744250	9	A	G	0.3446	0.0183	0.003	9.34e-10	0.000141085	37.2097
rs1473634	8	A	G	0.6991	-0.0191	0.0031	9.39e-10	0.00014887	37.9554
rs74370218	17	T	C	0.3725	-0.018	0.0029	9.81e-10	0.000152821	38.5253
rs4342312	5	A	C	0.3777	-0.0179	0.0029	1.05e-09	0.000151062	38.0926
rs12441495	15	C	G	0.1316	-0.0258	0.0042	1.24e-09	0.000152941	37.7344
rs7999524	13	A	C	0.1763	-0.0227	0.0037	1.27e-09	0.000151508	37.6396
rs872123	2	T	C	0.7762	0.0208	0.0034	1.39e-09	0.000143857	37.4253
rs142258463	2	A	G	0.8776	-0.0263	0.0043	1.46e-09	0.000146003	37.4086
rs1507010	16	A	G	0.491	-0.0173	0.0029	1.52e-09	0.0001403	35.582
rs2298952	3	A	G	0.8973	-0.0283	0.0047	1.7e-09	0.000141396	36.2502
rs77128898	11	T	C	0.0358	-0.0463	0.0077	1.72e-09	0.000153185	36.1505
rs17698580	14	T	C	0.7503	0.0197	0.0033	2.03e-09	0.000136934	35.637
rs1523048	3	T	C	0.3618	0.0178	0.003	2.06e-09	0.000133701	35.2042
rs11637716	15	T	C	0.4423	0.0172	0.0029	2.16e-09	0.000134026	35.172
rs12635303	3	T	C	0.3071	0.0185	0.0031	2.21e-09	0.000134845	35.6086
rs9385616	6	A	G	0.0514	0.0385	0.0064	2.31e-09	0.000131054	36.1875
rs114125694	2	A	G	0.5656	0.0172	0.0029	2.48e-09	0.000134543	35.1769
rs1580019	7	A	T	0.6701	0.0181	0.003	2.49e-09	0.000139552	36.3955
rs287883	6	A	T	0.7071	-0.0186	0.0031	3.28e-09	0.000141119	35.9945
rs17049085	2	T	C	0.8812	0.026	0.0044	3.44e-09	0.000134626	34.9122
rs4785480	16	T	C	0.2119	-0.0206	0.0035	3.44e-09	0.000138619	34.6366
rs3943667	4	T	C	0.7082	-0.0185	0.0031	3.56e-09	0.000139595	35.6086
rs6577356	1	T	C	0.5075	-0.0168	0.0029	3.56e-09	0.000132176	33.5553
rs34156429	5	A	T	0.7824	-0.0205	0.0035	3.65e-09	0.000134164	34.3059
rs1131017	12	C	G	0.427	0.017	0.0029	3.85e-09	0.000130873	34.3589
rs73189617	3	C	G	0.7011	-0.0185	0.0031	3.87e-09	0.00013961	35.6137
rs7599860	2	A	C	0.2413	0.0197	0.0033	3.92e-09	0.000134309	35.6319
rs1408579	10	T	C	0.4959	0.0168	0.0029	4.11e-09	0.000128156	33.5598
rs707938	6	A	G	0.6802	-0.018	0.0031	4.18e-09	0.00013217	33.7146
rs7588384	2	C	G	0.2673	-0.0189	0.0032	4.26e-09	0.000139015	34.8787
rs1473474	1	T	C	0.4364	0.0169	0.0029	4.44e-09	0.000129401	33.9605
rs116931822	19	T	C	0.9648	0.0455	0.0078	4.46e-09	0.000131576	34.0275
rs12535854	7	C	G	0.3311	-0.0178	0.003	4.46e-09	0.000139774	35.2042
rs39302	7	T	C	0.2011	-0.0209	0.0036	4.49e-09	0.000134914	33.7042
rs6903716	6	A	G	0.7098	0.0184	0.0031	4.62e-09	0.00013522	35.2247
rs1415802	20	T	G	0.6183	-0.0172	0.0029	4.76e-09	0.000138203	35.172
rs2647995	16	T	C	0.7192	-0.0186	0.0032	4.99e-09	0.000132327	33.7803
rs2072895	6	C	G	0.5626	0.0168	0.0029	5.35e-09	0.00012839	33.5553
rs9921412	16	T	C	0.735	0.0188	0.0032	5.45e-09	0.00013258	34.5106
rs2721173	8	T	C	0.4728	-0.0166	0.0029	6.13e-09	0.000129169	32.7612
rs889169	19	A	G	0.6223	0.0174	0.003	6.13e-09	0.000128915	33.6397
rs11636147	15	C	G	0.8325	0.0222	0.0038	6.23e-09	0.000131428	34.1299
rs73989053	2	A	G	0.1707	-0.0221	0.0038	6.31e-09	0.000135905	33.8231
rs6956293	7	T	C	0.772	0.0197	0.0034	6.49e-09	0.000129098	33.5715
rs204883	6	A	G	0.3876	-0.017	0.0029	6.53e-09	0.000136027	34.3588
rs1043254	14	A	G	0.23	-0.0197	0.0034	6.61e-09	0.000134056	33.567
rs159428	20	T	C	0.4739	0.0168	0.0029	6.97e-09	0.000128064	33.5598
rs148537066	22	A	G	0.0512	-0.0374	0.0065	7.26e-09	0.000137628	33.1021
rs2652430	2	A	G	0.4619	-0.0165	0.0029	7.38e-09	0.000127654	32.3719
rs75973558	5	A	G	0.8688	0.0246	0.0043	7.38e-09	0.000126186	32.7288
rs72739469	15	T	C	0.9433	-0.0358	0.0062	7.51e-09	0.000129807	33.341
rs73845427	3	A	G	0.0322	-0.0466	0.0081	7.69e-09	0.000140375	33.0934
rs66752974	3	A	C	0.1652	-0.0221	0.0038	7.92e-09	0.000136068	33.8186
rs17428810	2	T	C	0.6951	0.0179	0.0031	8.1e-09	0.00012798	33.3366
rs78382112	1	A	G	0.0524	0.0368	0.0064	8.54e-09	0.000120233	33.0622
rs6718450	2	C	G	0.3654	0.017	0.003	9.53e-09	0.000122091	32.1067
rs1245214	14	A	G	0.7517	-0.0189	0.0033	9.58e-09	0.000128366	32.7971
rs2143103	1	A	G	0.1366	0.0238	0.0042	9.64e-09	0.000119944	32.1067
rs2977464	8	T	C	0.1884	0.0209	0.0036	9.86e-09	0.000126518	33.7042
rs2071303	6	T	C	0.6579	-0.0172	0.003	1.02e-08	0.000128939	32.8709
rs2530241	5	T	C	0.4342	-0.0165	0.0029	1.03e-08	0.00012779	32.3677
rs4946938	6	T	C	0.9215	0.0305	0.0053	1.05e-08	0.000127854	33.1121
rs6860626	5	T	C	0.1735	-0.0215	0.0038	1.11e-08	0.000128428	32.0115
rs1355620	9	A	G	0.6762	-0.0174	0.0031	1.24e-08	0.000123469	31.5044
rs215603	7	T	C	0.6189	0.0166	0.0029	1.44e-08	0.000125525	32.7655
rs35853157	4	A	T	0.6713	-0.0172	0.003	1.48e-08	0.000128909	32.8709
rs658912	5	A	G	0.3739	-0.0167	0.0029	1.5e-08	0.000131318	33.1615
rs875361	1	A	G	0.4561	-0.0162	0.0029	1.5e-08	0.000123042	31.2015
rs8139974	22	A	T	0.5106	0.0162	0.0029	1.52e-08	0.000119282	31.2055
rs72850040	2	T	C	0.2539	0.0185	0.0033	1.56e-08	0.000118806	31.4237
rs2413631	22	A	G	0.2477	-0.0187	0.0033	1.62e-08	0.000127979	32.1109
rs2294405	6	A	G	0.3304	0.0171	0.003	1.64e-08	0.000123259	32.4855
rs11720523	3	A	C	0.4298	0.0162	0.0029	1.73e-08	0.000118959	31.2055
rs6546856	2	T	C	0.7554	0.0187	0.0033	1.86e-08	0.00012345	32.1067
rs7556896	2	T	C	0.3136	-0.0173	0.0031	1.88e-08	0.000123536	31.1395
rs1479073	5	T	C	0.6881	-0.0173	0.0031	1.92e-08	0.000122024	31.1434
rs7044246	9	T	C	0.7006	0.0175	0.0031	1.96e-08	0.000122361	31.8635
rs2439649	9	A	G	0.5397	0.0161	0.0029	1.98e-08	0.000117915	30.8176
rs72906064	2	T	G	0.1222	-0.0244	0.0043	2.09e-08	0.000130338	32.1988
rs2970991	2	C	G	0.5283	0.016	0.0029	2.11e-08	0.000116431	30.436
rs41293013	1	T	C	0.9855	-0.068	0.0121	2.11e-08	0.000122713	31.5823
rs6708515	2	A	G	0.3534	0.0167	0.003	2.11e-08	0.000117783	30.9875
rs72843145	17	T	C	0.8131	-0.0205	0.0037	2.13e-08	0.000119913	30.6974
rs111246959	3	A	G	0.0951	0.0272	0.0049	2.23e-08	0.00011423	30.8098
rs10411958	19	T	C	0.4687	0.016	0.0029	2.29e-08	0.000116227	30.4397
rs7573001	2	C	G	0.3817	-0.0165	0.0029	2.34e-08	0.000128105	32.3719
rs7896910	10	A	G	0.3141	0.0172	0.0031	2.38e-08	0.000116812	30.7844
rs4937860	11	A	G	0.8939	0.0259	0.0046	2.4e-08	0.000122301	31.7015
rs34531385	8	A	G	0.5166	-0.0159	0.0029	2.55e-08	0.000118265	30.0568
rs56290130	12	A	T	0.3273	-0.0169	0.003	2.59e-08	0.000125878	31.7342
rs7895991	10	T	C	0.2407	-0.0185	0.0033	2.67e-08	0.000125319	31.4237
rs62169190	2	T	C	0.1886	-0.0204	0.0037	2.74e-08	0.000121625	30.3948
rs13012916	2	T	G	0.6133	-0.0163	0.0029	2.77e-08	0.000124046	31.5879
rs4396807	22	C	G	0.3239	-0.0169	0.003	2.77e-08	0.000125909	31.7302
rs4347883	2	T	C	0.5531	-0.016	0.0029	2.79e-08	0.000119653	30.4397
rs1812587	5	T	G	0.4574	-0.0159	0.0029	2.84e-08	0.000118485	30.0568
rs2413685	22	A	G	0.4542	-0.0159	0.0029	2.92e-08	0.000118499	30.0568
rs34903090	3	T	G	0.5419	0.0159	0.0029	2.93e-08	0.00011503	30.0568
rs56135595	6	T	G	0.1494	-0.0222	0.004	2.97e-08	0.000123927	30.7985
rs3860537	3	T	C	0.2355	0.0186	0.0034	3.14e-08	0.000113073	29.9235
rs6509441	19	A	T	0.2349	0.0188	0.0034	3.3e-08	0.000115478	30.5703
rs11259916	15	A	G	0.2834	-0.0174	0.0032	3.53e-08	0.000117399	29.5627
rs12325273	16	C	G	0.3369	-0.0166	0.003	3.53e-08	0.000121323	30.6175
rs136554	22	A	G	0.4429	0.0159	0.0029	3.53e-08	0.000114687	30.0568
rs6930924	6	A	G	0.1037	0.0257	0.0047	3.99e-08	0.000111127	29.8997
rs2242511	11	T	C	0.1321	0.0231	0.0042	4.1e-08	0.000112977	30.2498
rs8058881	16	C	G	0.7433	-0.0183	0.0033	4.14e-08	0.000120323	30.7478
rs1108732	14	T	C	0.3842	-0.0161	0.0029	4.21e-08	0.000121893	30.8214
rs2836921	21	A	G	0.3564	0.0163	0.003	4.21e-08	0.000112281	29.5209
rs11168951	12	T	C	0.0981	0.0264	0.0048	4.35e-08	0.000112236	30.2461
rs6095298	20	A	G	0.5674	-0.0158	0.0029	4.48e-08	0.000116622	29.6835
rs9908330	17	A	G	0.5688	0.0159	0.0029	4.48e-08	0.000115102	30.0567
rs2799399	10	T	G	0.4345	-0.0157	0.0029	4.55e-08	0.000115598	29.3089
rs3741434	12	T	C	0.8583	0.0224	0.0041	4.68e-08	0.000115072	29.8451
rs276626	16	A	G	0.8294	0.0208	0.0038	4.81e-08	0.000115423	29.961
rs11138947	9	T	C	0.7227	0.0174	0.0032	4.83e-08	0.000113633	29.5662
rs7419274	2	T	C	0.2111	-0.0191	0.0035	4.89e-08	0.000118905	29.7766
rs34802460	19	T	C	0.2248	0.0192	0.0035	4.94e-08	0.000113639	30.089
rs60614489	3	A	C	0.6615	0.0164	0.003	5e-08	0.000114677	29.8806

## Sheet: S4
Supplementary Table 4. A breakdown of ethnities included in the CARDIoGRAMplusC4D 1000 Genomes-based GWAS meta-analysis (1).
(1) Nikpay M, Goel A, Won H-H, Hall LM, Willenborg C, Kanoni S, et al. A comprehensive 1000 Genomes–based genome-wide association meta-analysis of coronary artery disease. Nat Genet. 2015 Oct;47(10):1121–30.
Ethnicity	Number (%)
White European	147,011 (75.8)
South Asian (India and Pakistan)	25,551 (13.2)
East Asian (China and Korea)	11,611 (6.0)
Hispanic	4,095 (2.1)
African	3,139 (1.6)
Lebanese	2,538 (1.3)
Total	193,945 (100)

## Sheet: S5
Supplementary Table 5. A breakdown of ethnities included in the the National Institute of Neurological Disorders and Stroke (NINDS) Stroke Genetics Network (SiGN) GWAS meta-analysis (1).
(2) Pulit SL, McArdle PF, Wong Q, Malik R, Gwinn K, Achterberg S, et al. Loci associated with ischaemic stroke and its subtypes (SiGN): a genome-wide association study. Lancet Neurol. 2016 Feb;15(2):174–84.
Ethnicity	Number (%)
European	413,058 (94.2)
African	12,241 (2.8)
South Asian	7,578 (1.7)
Hispanic	5,008 (1.1)
East Asian	763 (0.2)
Total	438,648 (100)

## Sheet: S6
Supplementary Table 6. Cohorts used in the genome-wide association study meta-analyses for educational attainment (1), cognitive function (1), coronary heart disease (2), and stroke (4). Cohorts highlighted in yellow overlap with those used in investigating educational attainment, and cohorts highlighted in green overlap with those used in investigating cognitive function.
(1) Lee JJ, Wedow R, Okbay A, Kong E, Maghzian O, Zacher M, et al. Gene discovery and polygenic prediction from a genome-wide association study of educational attainment in 1.1 million individuals. Nat Genet. 2018 Aug;50(8):1112–21
(2) Nikpay M, Goel A, Won H-H, Hall LM, Willenborg C, Kanoni S, et al. A comprehensive 1000 Genomes–based genome-wide association meta-analysis of coronary artery disease. Nat Genet. 2015 Oct;47(10):1121–30.
(3) Pulit SL, McArdle PF, Wong Q, Malik R, Gwinn K, Achterberg S, et al. Loci associated with ischaemic stroke and its subtypes (SiGN): a genome-wide association study. Lancet Neurol. 2016 Feb;15(2):174–84.
Educational attainment					Cognitive function					Coronary heart disease							Ischemic stroke
Cohort	Full name	Ancestry	N		Cohort	Full name	Ancestry	N		Cohort	Full name	Ancestry	N	Cases	Controls		Study	Full name	Ancestry	N	Cases	Controls
ACPRC	Manchester Studies of Cognitive Ageing	European	1713		ACPRC	Age and Cognitive Performance Research Cohort	European	1461		ADVANCE	Atherosclerotic Disease, VAscular functioN, and genetiC Epidemiology	White European	590	278	312		ADHD	Attention-deficit Hyperactivity Disorder.	European	411	0	411
Add Health	National Longitudinal Study of Adolescent to Adult Health	European	5690		ADNI	Alzheimer's Disease Neuroimaging Initiative	European	259		AGES	Age, Gene/Environment Susceptibility–Reykjavik Study	White European	3188	397	2474		ARIC	Atherosclerosis Risk in Communities Study.	African	2729	263	2466
AGES	Age, Gene/Environment Susceptibility-Reykjavik Study	European	3212		ASPIS	Athens Study of Psychosis Proneness and Incidence of Schizophrenia	European	919		ARIC	Atherosclerosis Risk in Communities	White European	8897	454	8443		ASGC	Australian Stroke Genetics Collaborative.	European	2309	1109	1200
ALSPAC	Avon Longitudinal Study of Parents and Children	European	2877		CAMH	Center for Addiction and Mental Health	European	80		BEIJING (BAS)	Beijing Atherosclerosis Study	Chinese	1543	505	1021		BASICMAR	Base de Datos de Ictus del Hospital del Mar.	European, Hispanic	890	890	0
ASPS	Austrian Stroke Prevention Study	European	777		CHS	Cardiovascular Health Study	European	2931		CARDIOGENICS	CARDIOGENICS	White European	802	392	410		BRAINS I	Biorepository of DNA in Stroke.	European	267	267	0
BASE-II	Berlin Aging Study II	European	1619		CNP	UCLA Consortium for Neuropsychiatric Phenomics	European	628		CCGB_2	Cleveland Clinic Gene Bank	White European	1996	1628	368		BRAINS II	Biorepository of DNA in Stroke.	European, Hispanic	110	110	0
CoLaus	Cohorte Lausannoise	European	3269		DCC	Duke Cognition Cohort	European	1193		CHINA (CAS)	China Atherosclerosis Study	Chinese	5279	1010	3998		CADISP	Cervical Artery Dissection and Ischemic Stroke Patients.	European	9814	555	9259
COPSAC2000	Copenhagen Studies on Asthma in Childhood 2000	European	318		DNS	Duke Neurogenetics Study	European	455		COROGENE	The Corogene Study	White European (Finnish)	5295	2083	2048		CHARGE	Cohorts for Aging and Research in Genetic Epidemiology.	European	78630	3100	75530
CROATIA-Korčula	Croatia Korčula	European	842		DUBLIN	Galway and Dublin, Ireland	European	135		DUKE_2	Duke Cathgen Study	White European	1869	1216	653		CHS	Cardiovascular Health Study.	African	733	110	623
deCODE	deCODE genetics	European	46758		FHS	Framingham Heart Study	European	5360		EGCUT	Estonian Genome Center of University of Tartu	White European	7599	658	5841		deCODE	Diabetes epidemiology: collaborative analysis of diagnostic criteria in Europe.	European	233803	5291	228512
DHS	Dortmund Health Study	European	953		GCAP	NIMH Genes, Cognition and Psychosis Program	European	964		FamHS	Family Heart Study	White European	3780	334	3446		EDIN	Edinburgh Stroke Stoke.	European	566	566	0
DIL	Wellcome Trust Diabetes and Inflammation Laboratory	European	2578		GENADA	Genotype–Phenotype Associations in Alzheimer's Disease	European	767		FGENTCARD	Functional genomic diagnostic tools for coronary artery disease	Lebanese	2538	1802	466		GCNKSS	Greater Cincinnati/Northern Kentucky Stroke Study.	African, European, Hispanic	482	482	0
EGCUT	Estonian Genome Center, University	European	36631		HBCS	Helsinki Birth Cohort Study	European	299		FHS	Framingham Heart Study	White European	4461	259	4202		GEOS	Genetics of Early Onset Stroke.	African, European	1723	843	880
ELSA	English Longitudinal Study of Ageing	European	6065		IBG	Institute for Behavioral Genetics	European	260		GENRIC	Genomics Research in Cardiovascular Disease	East Asian	4789	2099	2690		Glasgow	Glasgow ImmunoChip Study.	European	2374	599	1775
ERF	Erasmus Rucphen Family Study	European	2433		LBC1936	Lothian Birth Cohort 1936 Study	European	951		GERMIFS I	German Myocardial Infarction Family Study I	White European	2242	634	1608		GRAZ I	Graz.	European	815	0	815
FamHS	Family Heart Study	European	3483		LLFS	Long Life Family Study	European	4081		GERMIFS II	German Myocardial Infarction Family Study II	White European	2495	1207	1288		GRAZ II	Graz.	European	609	609	0
FENLAND	Fenland Study	European	8535		LOAD	Late Onset Alzheimer's Disease Family Study	European	1033		GERMIFS III (KORA)	German Myocardial Infarction Family Study III (KORA)	White European	2528	1061	1467		HABC	Health ABC.	European	1586	0	1586
FINRISK	The National FINRISK Study	European	1685		LOGOS	Learning on Genetics of Schizophrenia Spectrum	European	795		GERMIFS_IV	German Myocardial Infarction Family Study IV	White European	2142	1089	1147		HANDLs	Health/Aging in Neighborhoods of Diversity across the Lifespan Study.	African	971	0	971
FTC	Finnish Twin Cohort	European	2418		MCTFR	Minnesota Center for Twin and Family Research	European	5448		GODARTS	Genetics of Diabetes and Audit Research in Tayside Scotland	White European	3064	877	2187		HCHS/SOL	The Hispanic Community Health Study/Study of Latinos.	Hispanic	1214	0	1214
Geisinger	Geisinger Health System	European	14562		MUNICH	Munich, Germany	European	1095		HPS	MRC/BHF Heart Protection Study	White European	5458	2700	2758		HRS	Health and Retirement Study.	African, European, Hispanic	11174	0	11174
GOYA	Genetics of Overweight Young Adults	European	1459		NCNG	Norwegian Cognitive NeuroGenetics Study	European	625		HSDS	Helsinki Sudden Death Study/Tampere Coronary Study	White European	465	206	259		HVH	Heart and Vascular Health Study.	European	1907	577	1330
GRAPHIC	Genetic Regulation of Arterial Pressure in Humans	European	727		PNC	Philadelphia Neurodevelopmental Cohort	European	4711		IPM_AA	MT. SINAI BioMe Biobank Platform	African American	3139	361	2778		INMA	Infancia y medio ambiente.	European	807	0	807
GSII	Generation Scotland: Scottish Family Health Study	European	15941		TOP	Thematic Organized Psychosis Research Study	European	661		IPM_EA	MT. SINAI BioMe Biobank Platform	European American	1868	487	1381		INTERSTROKE	INTERSTROKE.	African, East Asian, European, Hispanic	3874	1771	2103
H2000 Cases	Health 2000	European	797		UKB	UK Biobank	European	222543		IPM_HA	MT. SINAI BioMe Biobank Platform	Hispanic American	4095	758	3337		ISGS I	Ischemic Stroke Genetics Study.	European	351	351	0
H2000 Controls	Health 2000	European	819		ZHH	Zucker Hillside Hospital	European	187		ITH_2	INTERHEART study	White European	850	402	448		ISGS II	Ischemic Stroke Genetics Study.	African, European, Hispanic	178	178	0
HBCS	Helsinki Birth Cohort Study	European	1617							LIFE-HEART	Leipzig Research Center for Civilization Diseases - Heart Study	White European	2925	1535	772		KORA	MONICA/KORA Ausburg Study.	European	804	0	804
HCS	Hunter Community Study	European	1946							LOLIPOP	London Life Sciences Prospective Population Study	Indian Asian	6548	2791	3757		KRAKOW	Krakow.	European, Hispanic	1597	880	717
HNRS (CorexB)	Heinz Nixdorf Recall Study	European	1401							LURIC	Ludwigshafen Risk and Cardiovascular Health Study	White European	3316	2095	503		LEUVEN	Leuven Stroke Genetics Study.	European, Hispanic	913	460	453
HNRS (Oexpr)	Heinz Nixdorf Recall Study	European	1347							MAYO-VDB	case-control study	White European	2134	745	1389		LUND I	Lund Stroke Registry.	European, Hispanic	613	613	0
HNRS (Omni1)	Heinz Nixdorf Recall Study	European	778							MEDSTAR	Medstar cardiac catheterization study	White European	1401	933	468		LUND II	Lund Stroke Registry.	European	1074	546	528
HRS	Health and Retirement Study	European	9963							MIGen	Myocardial Infarction Genetics Consortium	White European	6042	2905	2998		MCISS	Middlesex County Ischemic Stroke Study.	African, European, Hispanic	619	619	0
Hypergenes	Hypergenes	European	815							OHGS_A2	Ottawa Heart Genetic Study A2	White European	1955	947	1008		MDC I	Malmo Diet and Cancer Study.	European, Hispanic	1573	211	1362
INGI-CARL	Italian Network of Genetic Isolates - Carlantino	European	947							OHGS_B2	Ottawa Heart Genetic Study B2	White European	2823	1294	1529		MDC II	Malmo Diet and Cancer Study.	European	4808	1304	3504
INGI-FVG	Italian Network of Genetic Isolates - Friuli Venezia Giulia	European	943							OHGS_C2	Ottawa Heart Genetic Study C2	White European	1161	843	318		Melanoma Study	Melanoma Study.	European	1047	0	1047
KORA S3	Kooperative Gesundheitsforschung in der Region Augsburg	European	2655							PENNCATH	University of Pennsylvania Medical Cente cardiac catherization study	White European	1401	933	468		METASTROKE	METASTROKE	European	9654	1729	7925
KORA S4	Kooperative Gesundheitsforschung in der Region Augsburg	European	2721							PIVUS	The Prospective Investigation of the Vasculature in Uppsala Seniors	White European	1016	119	830		MGH-GASROS I	Massachusetts General Hospital-Genes Affecting Stroke Risk and Outcome Study.	European	111	111	0
LBC1921	Lothian Birth Cohort 1921	European	515							PREDICTCVD	A subset of FINRISK cohort study	White European (Finnish)	1000	631	334		MGH-GASROS II	Massachusetts General Hospital-Genes Affecting Stroke Risk and Outcome Study.	African, European, Hispanic	456	456	0
LBC1936	Lothian Birth Cohort 1936	European	1003							PROCARDIS	Precocious Coronary Artery Disease	White European	12264	5719	6545		MIAMISR	Miami Stroke.	African, European, Hispanic	294	294	0
LifeLines	The LifeLines Cohort Study	European	12539							PROMIS1	The Pakistan Risk Of Myocardial Infarction Study	South Asian	9103	4651	4452		MUNICH	Munich.	European	1131	1131	0
MCTFR	Minnesota Center for Twin and Family Research	European	3819							PROMIS2	The Pakistan Risk Of Myocardial Infarction Study	South Asian	8303	4380	3929		NHS	Nurses' Health Study.	European, Hispanic	314	314	0
MGS	Molecular Genetics of Schizophrenia	European	2313							PROSPER	PROspective Study of Pravastatin in the Elderly at Risk	White European	5244	2034	3210		NOMAS	Northern Manhattan Study.	African, European, Hispanic	358	358	0
MoBa	Mother and Child Cohort of NIPH	European	622							RS	The Rotterdam Study	White European	6318	506	5335		OAI	Osteoarthritis Initiative.	African, European	3882	0	3882
NBS	Nijmegen Biomedical Study	European	1808							SDS/AIDHS	Sikh Diabetes Study/ Asian Indian Diabetic Heart Study	Indian Asian/Punjabi	1597	836	761		OXVASC	Oxford Vascular Study.	European	457	457	0
NESDA	Netherlands Study of Depression and Anxiety	European	1820							THISEAS	The Hellenic Study of Interactions between Snps and Eating in Atherosclerosis Susceptibility	White European	1075	426	594		RACE	Risk Assessment of Cardiovascular Events.	South Asian	7578	2385	5193
NFBC66	Northern Finland Birth Cohort 1966	European	5297							TWINGENE	TWINGENE	White European	9836	814	5999		REGARDS	Reasons for Geographic and Racial Differences in Stroke.	African, European, Hispanic	304	304	0
NORFOLK	EPIC-Norfolk Prospective Population Study	European	19193							ULSAM	The Uppsala Longitudinal Study of Adult Men	White European	1221	322	857		SAHLSIS I	Sahlgrenska Academy Study of Ischemic Stroke.	European, Hispanic	783	783	0
NTR	Netherlands Twin Register	European	5246							WGHS	Women's Genome Health Study	White European	23294	1007	22286		SAHLSIS II	Sahlgrenska Academy Study of Ischemic Stroke.	European	895	299	596
OGP	Ogliastra Genetic Park	European	370							WTCCC	Wellcome Trust Case Control Consortium	White European	4864	1926	2938		SIFAP	Stroke in Young Fabry Patients.	European	2806	981	1825
OGP-Talana	Ogliastra Genetic Park-Talana	European	544														SIGNET-REGARDS	The Sea Island Genetics Network.	African	2352	258	2094
ORCADES	Orkney Complex Disease Study	European	1828														SPS3	Secondary Prevention of Small Subcortical Strokes.	African, European, Hispanic	949	949	0
PREVEND	Prevention of Renal and Vascular End-stage Disease	European	3578														STGEORGE	St George’s Hospital.	European	418	418	0
QIMR	Queensland Institute of Medical Research	European	8006														SWISS I	Siblings with Ischemic Stroke Study.	European	25	25	0
RS-I	Rotterdam Study Baseline	European	6108														SWISS II	Siblings with Ischemic Stroke Study.	African, European, Hispanic	181	181	0
RS-II	Rotterdam Study Extension of Baseline	European	1667														SWISS/ISGS	Siblings with Ischemic Stroke Study/Ischemic Stroke Genetics Study.	African	562	173	389
RS-III	Rotterdam Study Young	European	3040														UTRECHT	Utrecht ImmunoChip Study/PROMISe Study.	European	1701	556	1145
Rush-MAP	Rush University Medical Center - Memory and Aging Project	European	887														VHIR-FMT-BARCELONA	VHIR-FMT-Barcelona.	European	865	545	320
Rush-ROS	Rush University Medical Center - Religious Orders Study	European	808														VISP	Vitamin Intervention for Stroke Prevention.	African, European	1979	1979	0
SardiNIA	SardiNIA Study of Aging	European	5616														WHGHS	Women’s Genome Health Study.	European	23165	440	22725
SHIP	Study of Health in Pomerania	European	3556														WHI	Women’s Health Initiative.	African, European, Hispanic	454	454	0
SHIP-TREND	Study of Health in Pomerania	European	901														WTCCC	Wellcome Trust Case Control Consortium.	European	5150	0	5150
STR – Salty	Swedish Twin Registry	European	4832														WUSTL	Washington University St Louis.	African, European, Hispanic	449	449	0
STR – Twingene	Swedish Twin Registry	European	9553
THISEAS	The Hellenic Study of Interactions between SNPs and Eating in Atherosclerosis Susceptibility	European	829
TwinsUK	St Thomas' UK Adult Twin Registry	European	4012
UKB	UK Biobank (Full Release)	European	442183
UKHLS	The UK Household Longitudinal Study	European	8094
VIKING	Viking Health Study - Shetland	European	1841
WLS	Wisconsin Longitudinal Study	European	7789
WTCCC58C	1958 British Birth Cohort	European	2804
YFS	The Cardiovascular Risk in Young Finns Study	European	2029

## Sheet: S7
Supplementary Table 7. Results of the Medenlian randomization analyses. CHD: coronary heart disease; IS: ischemic stroke, CI: confidence interval; IVW: inverse-variance weighted; MVMR: multivariable Mendelian randomization.
Exposure	Outcome	Analysis	Odds ratio	Lower 95% CI	Upper 95% CI	P value
Educational attainment	CHD	IVW	0.65	0.61	0.7	1.31e-34
Educational attainment	CHD	Egger	0.69	0.51	0.94	0.017
Educational attainment	CHD	Weighted median	0.64	0.58	0.71	1.34e-17
Educational attainment	CHD	Conventional MVMR	0.76	0.65	0.89	0.000539
Educational attainment	CHD	MVMR-Egger	0.76	0.65	0.89	0.000548
Educational attainment	CHD	MVMR median regression	0.71	0.58	0.87	0.00085
Cognitive function	CHD	IVW	0.8	0.74	0.85	1.28e-10
Cognitive function	CHD	Egger	0.72	0.5	1.03	0.072
Cognitive function	CHD	Weighted median	0.75	0.69	0.83	1.74e-09
Cognitive function	CHD	Conventional MVMR	1.03	0.86	1.25	0.726
Cognitive function	CHD	MVMR-Egger	1.04	0.86	1.25	0.723
Cognitive function	CHD	MVMR median regression	0.94	0.76	1.15	0.5182
Educational attainment	IS	IVW	0.77	0.69	0.86	1.51e-06
Educational attainment	IS	Egger	0.88	0.58	1.33	0.548
Educational attainment	IS	Weighted median	0.77	0.66	0.91	0.00222
Educational attainment	IS	Conventional MVMR	0.74	0.59	0.92	0.00689
Educational attainment	IS	MVMR-Egger	0.74	0.59	0.92	0.00687
Educational attainment	IS	MVMR median regression	0.61	0.41	0.91	0.01522
Cognitive function	IS	IVW	0.97	0.87	1.08	0.5441
Cognitive function	IS	Egger	0.85	0.5	1.45	0.551
Cognitive function	IS	Weighted median	1.02	0.85	1.22	0.863
Cognitive function	IS	Conventional MVMR	1.04	0.79	1.36	0.781
Cognitive function	IS	MVMR-Egger	1.04	0.79	1.36	0.773
Cognitive function	IS	MVMR median regression	0.94	0.65	1.37	0.76234

## Sheet: S8
Supplementary Table 8. MR-Egger and MVMR-Egger intercept results. CHD: coronary heart disease; IS: ischemic stroke.
Analysis	Beta	Lower 95% CI	Upper 95% CI	P
Education-CHD MR-Egger	-0.001	-0.005	0.003	0.595
Education-CHD MVMR-Egger (adjusted for cognition)	-0.0003769	-0.00138708	0.000633284	0.464853
Cognition-CHD MR-Egger	0.002	-0.006	0.009	0.611
Cognition-CHD MVMR-Egger (adjusted for education)	0.0001991	-0.00159508	0.00199328	0.828
Education-IS MR-Egger	-0.002	-0.007	0.003	0.483
Education-IS MVMR-Egger (adjusted for cognition)	0.0002401	-0.00118502	0.00166522	0.74139
Cognition-IS MR-Egger	0.003	-0.009	0.014	0.646
Cognition-IS MVMR-Egger (adjusted for education)	0.0004584	-0.00211567	0.00303247	0.727
